# Supplementary material for: A Genomic, Transcriptomic and Proteomic Look at the GE2270 Producer Planobispora rosea, an Uncommon Actinomycete
Source: PLoS One. 2015 Jul 24;10(7):e0133705. doi: 10.1371/journal.pone.0133705 (PMC4514598; doi:10.1371/journal.pone.0133705)
Supplement: S2 Table — (XLS) [file pone.0133705.s009.xls]

## Sheet: Foglio1
	S2 Table. Description, functional classification, abundance profiles and mass spectrometry identification parameters of P. rosea proteins.
Spot number1	Protein2	CDS Id3	Theoretical Mw (Da)4	Experimental Mw (Da)5	Theoretical pI4	Experimental pI5	COG classification (Class)6	Specific metabolic pathway / cell process7	Functional group7	48 Vs 248	72 Vs 248	Abundance profile9	Unique peptides10	Protein coverage (%)10	Mascot score10	emPAI11
131	ABC-type dipeptide transport system, periplasmic component	Pros_1713c	62	60	5.37	5.06	Amino acid transport and metabolism (E)	Membrane transporter	Amino acid metabolism	-1.5	-4.4	DD	4	7.9	223	0.34
180	Indole-3-glycerol phosphate synthase	Pros_2863c	28	34	5.16	4.84	Amino acid transport and metabolism (E)	Phenylalanine, tyrosine and tryptophan biosynthesis	Amino acid metabolism	1	-3.7	CD	6	29.4	349	1.13
197	ABC-type branched-chain amino acid transport systems, periplasmic component	Pros_2883	41	36	5.18	4.6	Amino acid transport and metabolism (E)	Membrane transporter	Amino acid metabolism	1	-4.4	CD	9	34.4	611	1.01
132*	ABC-type dipeptide transport system, periplasmic component	Pros_4558	64	59	5.3	4.85	Amino acid transport and metabolism (E)	Membrane transporter	Amino acid metabolism	-1.5	-6.9	DD	9	19.4	364	0.66
179	4-hydroxyphenylpyruvate dioxygenase and related hemolysins	Pros_6900c	41	34	5.18	4.87	Amino acid transport and metabolism (E)	Phenylalanine and tyrosine metabolism	Amino acid metabolism	1	-3.2	CD	9	27.9	349	0.85
141	ABC-type dipeptide transport system, periplasmic component	Pros_7451c	55	37	5.43	5.07	Amino acid transport and metabolism (E)	Membrane transporter	Amino acid metabolism	1	-3.8	CD	3	8	189	0.22
150*	ABC-type dipeptide transport system, periplasmic component	Pros_7451c	55	28	5.43	5.1	Amino acid transport and metabolism (E)	Membrane transporter	Amino acid metabolism	1	-3.2	CD	7	13.3	345	0.57
82	Glyceraldehyde-3-phosphate dehydrogenase/erythrose-4-phosphate dehydrogenase	Pros_4728c	36	30	5.32	5.83	Carbohydrate transport and metabolism (G)	Glycolysis / Gluco-neogenesis	Central carbon metabolism	-1.5	-3	DD	7	28.4	453	1.71
156	Periplasmic glycine betaine/choline-binding (lipo)protein of an ABC-type transport system	Pros_6565c	32	24	4.82	4.53	Cell wall/membrane/envelope biogenesis (M)	Osmoprotectant transport system	Cell homeostasis	1	-2.7	CD	4	17.7	266	0.56
195	Coproporphyrinogen III oxidase and related Fe-S oxidoreductases	Pros_0817a	43	25	5.25	5.21	Coenzyme transport and metabolism (H)	Thiopeptide synthesis	Secondary metabolism	2.5	1.9	II	2	6.6	131	0.17
177	NADH: ubiquinone oxidoreductase 49 kD subunit 7	Pros_0427c	49	30	5.33	5.32	Energy production and conversion (C)	Oxydative phosphorylation	Oxydative phosphorylation	1	2.3	CI	6	17.2	263	0.56
83	Citrate synthase	Pros_0760c	40.05	30	6.03	6.53537	Energy production and conversion (C)	TCA cycle	TCA cycle	-2	-1.5	DD	12	44.8	656	2.83
90	Citrate synthase	Pros_0760c	40.05	31	6.03	6.03824	Energy production and conversion (C)	TCA cycle	TCA cycle	-2	1	DC	4	14.9	237	0.43
173	Citrate synthase	Pros_0760c	40	8	6.03	4.91	Energy production and conversion (C)	TCA cycle	Central carbon metabolism	1	2.7	CI	3	9.5	170	0.31
127	F0F1-type ATP synthase, alpha subunit	Pros_1455c	59	56	5.06	5.4	Energy production and conversion (C)	Oxydative phosphorylation	Oxydative phosphorylation	-1.8	-4.8	DD	7	12.8	259	0.53
138	F0F1-type ATP synthase, alpha subunit	Pros_1455c	59	40	5.06	5.19	Energy production and conversion (C)	Oxydative phosphorylation	Oxydative phosphorylation	-2.5	-8	DD	7	17.5	438	0.63
142	F0F1-type ATP synthase, alpha subunit	Pros_1455c	59	38	5.06	5.04	Energy production and conversion (C)	Oxydative phosphorylation	Oxydative phosphorylation	-1.6	-3.9	DD	2	3.3	79	0.13
143	F0F1-type ATP synthase, alpha subunit	Pros_1455c	59	39	5.06	5.02	Energy production and conversion (C)	Oxydative phosphorylation	Oxydative phosphorylation	1	-2.1	CD	13	25.5	602	1.07
167	F0F1-type ATP synthase, alpha subunit	Pros_1455c	59	66	5.06	4.88	Energy production and conversion (C)	Oxydative phosphorylation	Oxydative phosphorylation	-1.5	-5.4	DD	10	22.4	536	0.95
108	F0F1-type ATP synthase, gamma subunit	Pros_1456c	33	35	7.88	7.44	Energy production and conversion (C)	Oxydative phosphorylation	Oxydative phosphorylation	-2.3	1	DC	6	26.2	348	1.4
176	F0F1-type ATP synthase, beta subunit	Pros_1457c	52	26	4.93	5.29	Energy production and conversion (C)	Oxydative phosphorylation	Oxydative phosphorylation	1	2.3	CI	6	14.9	331	0.62
196	F0F1-type ATP synthase, beta subunit	Pros_1457c	52	25	4.93	5.22	Energy production and conversion (C)	Oxydative phosphorylation	Oxydative phosphorylation	3.6	1.9	II	5	15.9	395	0.52
71	Pyruvate/2-oxoglutarate dehydrogenase complex, dihydrolipoamide acyltransferase (E2) component	Pros_2591c	27	23	9.21	6.55	Energy production and conversion (C)	TCA cycle	Central carbon metabolism	-2	1	DC	2	10.3	78	0.32
15	Pyruvate/2-oxoglutarate dehydrogenase complex, dihydrolipoamide dehydrogenase (E3) component	Pros_2593c	48	11	5.46	4.89	Energy production and conversion (C)	TCA cycle	Central carbon metabolism	-1.7	-3.8	DD	4	14.2	272	0.45
140	Predicted oxidoreductases	Pros_2601b	37	38	5.34	5.08	Energy production and conversion (C)	Unknown	Oxido-reduction	-2.7	-3.8	DD	3	9.9	122	0.48
136	Aconitase A	Pros_5352c	99	68	4.87	5.01	Energy production and conversion (C)	TCA cycle	Central carbon metabolism	-2.4	-7.4	DD	4	4.8	255	0.2
144	Glycero-phosphoryl diester phosphor-diesterase	Pros_6375c	41	38	5.74	4.94	Energy production and conversion (C)	Lipid metabolism	Central carbon metabolism	-2.6	-5.5	DD	2	5.7	96	0.19
186	Fumarase	Pros_6861c	50	46	5.27	5.08	Energy production and conversion (C)	TCA cycle	Central carbon metabolism	1	-3.8	CD	5	16.5	285	0.43
178	Hypothetical protein	Pros_1485b	47	29	5.06	5.3	Function unknown (S)	Unknown	Unknown	1.5	3.8	II	5	10.6	221	0.46
7	Dehydrogenase with different specificities	Pros_6982	31	10	5.16	4.48	General function prediction only (R)	Unknown	Oxido-reduction	1	-3.2	CD	4	15.8	222	0.59
10*	Dehydrogenase with different specificities	Pros_6982	31	9	5.16	4.94	General function prediction only (R)	Unknown	Oxido-reduction	1	2	CI	2	7	88	0.26
155	Dehydrogenases with different specificIties	Pros_6982	31	26	5.16	4.99	General function prediction only (R)	Unknown	Oxido-reduction	1	2.3	CD	8	34.4	412	1.83
194	Dehydrogenases with different specificIties	Pros_6982	31	25	5.16	5.17	General function prediction only (R)	Unknown	Oxido-reduction	1	3	CI	6	19.6	260	1
169	Twin-arginine translocation pathway signal	Pros_7316	76	40	6.05	5.01	General function prediction only (R)	Membrane transporter	Unknown	-1.5	-4.1	DD	3	6	154	0.15
183	Bacterioferritin (cytochrome b1)	Pros_1104c	19	22	4.76	4.86	Inorganic ion transport and metabolism (P)	Iron ion transport	Iron metabolism	1	-2.1	CD	5	35	249	2.76
184	Bacterioferritin (cytochrome b1)	Pros_1104c	19	18	4.76	4.65	Inorganic ion transport and metabolism (P)	Iron ion transport	Iron metabolism	-1.7	-5.2	DD	7	41.9	360	4.48
13	ABC-type Fe2+-enterobactin transport system, periplasmic component	Pros_1791a	36	10	5.45	4.99	Inorganic ion transport and metabolism (P)	Iron ion transport	Secondary metabolism	1.5	2.5	II	3	12.5	153	0.35
189	Catalase (peroxidase I)	Pros_5623	81	24	4.92	4.18	Inorganic ion transport and metabolism (P)	Phenylalanine and tryptophan metabolism	Amino acid metabolism	1	-2.7	CD	11	15.6	652	0.87
130*	Preprotein translocase subunit SecA (ATPase, RNA helicase)	Pros_1210c	108	59	5.29	5.12	Intracellular trafficking, secretion, and vesicular transport (U)	Protein export	Protein metabolism	1	-2.2	CD	3	3.4	95	0.11
134	Preprotein translocase subunit SecA (ATPase, RNA helicase)	Pros_1210c	108	51	5.29	5.21	Intracellular trafficking, secretion, and vesicular transport (U)	Protein export	Protein metabolism	1	-2.5	CD	2	2.3	92	0.11
190	Enoyl-CoA hydratase/ carnithine racemase	Pros_6529c	27	9	5.11	5.13	Lipid transport and metabolism (I)	Fatty acid hydratase	Unknown	1	2.9	CI	3	19.8	185	0.48
37*	dihydroorotate dehydrogenase	Pros_2733b	11	7	10.15	7.56	Nucleotide transport and metabolism (F)	Pyrimidine metabolism	Nucleotide metabolism	1	2.1	CI	2	22.4	90	0.82
133	Ribonucleoside-diphosphate reductase	Pros_5717c	105	51	5.39	4.98	Nucleotide transport and metabolism (F)	Purine metabolism	Nucleotide metabolism	1	-4.5	CD	3	4.2	141	0.11
18	Nucleoside diphosphate kinase	Pros_5873c	15	9	5.56	5.23	Nucleotide transport and metabolism (F)	Purine and Pirimidine metabolism	Nucleotide metabolism	-1.6	2.1	DI	3	32.4	123	1.02
22	Nucleoside diphosphate kinase	Pros_5873c	15	9	5.56	5.44	Nucleotide transport and metabolism (F)	Purine and Pirimidine metabolism	Nucleotide metabolism	1	2.4	CI	2	23.5	86	0.6
24*	Nucleoside diphosphate kinase	Pros_5873c	15	8	5.56	5.67	Nucleotide transport and metabolism (F)	Purine and Pirimidine metabolism	Nucleotide metabolism	1	2.4	CI	2	14	77	0.6
132*	60 kDa chaperonin GroEL1	Pros_0904c	57	59	5.08	4.85	Posttranslational modification, protein turnover, chaperones (O)	Protein folding	Protein metabolism	-1.5	-6.9	DD	8	18.5	448	0.66
187*	FKBP-type peptidyl-prolyl cis-trans isomerase (trigger factor)	Pros_5881c	50	39	4.41	4.13	Posttranslational modification, protein turnover, chaperones (O)	Protein export	Protein metabolism	-1.9	-5.5	DD	4	11.5	215	0.33
159	Single-stranded DNA-binding protein	Pros_7797c	20	21	5.29	5.07	Replication, recombination and repair (L)	DNA repair	Nucleotide metabolism	-1.8	-2.6	DD	5	35.1	337	1.91
160	Single-stranded DNA-binding protein	Pros_7797c	20	21	5.29	5.27	Replication, recombination and repair (L)	DNA repair	Nucleotide metabolism	1	-2.9	CD	3	23.6	159	0.71
63	Non-ribosomal peptide synthetase modules and related proteins	Pros_7505	583	14	5.17	6.57	Secondary metabolites biosynthesis, transport and catabolism (Q)	Unknown	Secondary metabolism	1	2.1	CI	2	0.5	96	0.01
168	Phage shock protein A (IM30), suppresses sigma54-dependent transcription	Pros_2604c	33	39	5.4	5.14	Transcription (K)	Nitrogen metabolism and membrane stress response	Cell homeostasis	-1.5	-2.3	DD	5	17.1	240	0.92
84	MarR family transcriptional regulator	Pros_2665b	35	31	5.69	6.83	Transcription (K)	Transcriptional regulation	Unknown	-1.5	-2	DD	7	24.4	339	1.05
128	DNA-directed RNA polymerase subunit beta	Pros_5800c	31	63	5.18	5.7	Transcription (K)	RNA polymerase	Nucleotide metabolism	-1.5	-4.7	DD	2	8.2	112	0.26
1	50S ribosomal protein L7/L12	Pros_0795c	14	16	4.5	4.33	Translation, ribosomal structure and biogenesis (J)	Ribosomal protein	Protein metabolism	-4.6	-8.8	DD	3	45.8	123	1.14
2	50S ribosomal protein L7/L12	Pros_0795c	14	14	4.5	4.34	Translation, ribosomal structure and biogenesis (J)	Ribosomal protein	Protein metabolism	-6.1	-15.4	DD	7	45.8	263	4.87
3	50S ribosomal protein L7/L12	Pros_0795c	14	14	4.5	4.24	Translation, ribosomal structure and biogenesis (J)	Ribosomal protein	Protein metabolism	-7.2	-7.7	DD	9	89.3	453	15.15
4	50S ribosomal protein L7/L12	Pros_0795c	14	13	4.5	4.26	Translation, ribosomal structure and biogenesis (J)	Ribosomal protein	Protein metabolism	-1.6	-2.7	DD	8	81.7	381	4.87
6	50S ribosomal protein L7/L12	Pros_0795c	14	11	4.5	4.4	Translation, ribosomal structure and biogenesis (J)	Ribosomal protein	Protein metabolism	-3.5	-5.2	DD	2	16	79	1.14
8	50S ribosomal protein L7/L12	Pros_0795c	14	8	4.5	4.63	Translation, ribosomal structure and biogenesis (J)	Ribosomal protein	Protein metabolism	-1.8	-3.3	DD	3	26.7	148	1.14
19	Methylase of polypeptide chain release factors	Pros_0807a	40	9	5.01	5.24	Translation, ribosomal structure and biogenesis (J)	Thiopeptide synthesis	Secondary metabolism	1	2.2	CI	2	7.3	105	0.19
25	Methylase of polypeptide chain release factors	Pros_0807a	40	8	5.01	5.71	Translation, ribosomal structure and biogenesis (J)	Thiopeptide synthesis	Secondary metabolism	1	2.7	CI	2	7.3	96	0.19
34	Methylase of polypeptide chain release factors	Pros_0807a	40	7	5.01	5.71	Translation, ribosomal structure and biogenesis (J)	Thiopeptide synthesis	Secondary metabolism	1	2.4	CI	3	11	159	0.31
158	Translation elongation factors (GTPases)	Pros_0821c	77	24	5.18	5.07	Translation, ribosomal structure and biogenesis (J)	Ribosomal protein	Protein metabolism	1	-3.2	CD	6	12.5	391	0.47
149	Elongation factor EF-Tu	Pros_0822c	44	28	5.35	5.1	Translation, ribosomal structure and biogenesis (J)	Ribosomal protein	Protein metabolism	1	-3.4	CD	4	14.9	265	0.77
150*	Elongation factor EF-Tu	Pros_0822c	44	28	5.35	5.1	Translation, ribosomal structure and biogenesis (J)	Ribosomal protein	Protein metabolism	1	-3.2	CD	3	10.1	196	0.63
191	Elongation factor EF-Tu	Pros_0822c	44	28	5.35	4.97	Translation, ribosomal structure and biogenesis (J)	Ribosomal protein	Protein metabolism	1	-2.9	CD	2	6	130	0.18
80	50S ribosomal protein L3	Pros_0824c	23	28	10.21	7.25	Translation, ribosomal structure and biogenesis (J)	Ribosomal protein	Protein metabolism	1	2.2	CI	3	17.5	151	0.83
5	50S ribosomal protein L4	Pros_0825c	23	16	9.74	4.51	Translation, ribosomal structure and biogenesis (J)	Ribosomal protein	Protein metabolism	1	-3.6	CD	2	12.1	118	0.36
36	50S ribosomal protein L23	Pros_0826c	11	7	10.24	7.31	Translation, ribosomal structure and biogenesis (J)	Ribosomal protein	Protein metabolism	1	2.2	CI	3	29.3	143	1.49
37*	50S ribosomal protein L23	Pros_0826c	11	7	10.24	7.56	Translation, ribosomal structure and biogenesis (J)	Ribosomal protein	Protein metabolism	1	2.1	CI	3	31.3	103	0.84
32	30S ribosomal protein S15	Pros_1861c	10	7	10.55	6.98	Translation, ribosomal structure and biogenesis (J)	Ribosomal protein	Protein metabolism	1	2.5	CI	4	29.2	121	6.04
38	30S ribosomal protein S15	Pros_1861c	10	6	10.55	7.28	Translation, ribosomal structure and biogenesis (J)	Ribosomal protein	Protein metabolism	1.5	2.6	II	3	21.3	98	0.92
151	30S ribosomal protein S1	Pros_2902c	55	27	4.67	5.41	Translation, ribosomal structure and biogenesis (J)	Ribosomal protein	Protein metabolism	1	-2.2	CD	12	22	641	1.52
187*	30S ribosomal protein S1	Pros_2902c	55	39	4.67	4.13	Translation, ribosomal structure and biogenesis (J)	Ribosomal protein	Protein metabolism	-1.9	-5.5	DD	4	10.9	199	0.3
170	60 kDa chaperonin GroEL	Pros_7243c	57	41	4.82	4.63	Translation, ribosomal structure and biogenesis (J)	Protein folding	Protein metabolism	1	-6.5	CD	7	16.8	358	0.46
171	60 kDa chaperonin GroEL	Pros_7243c	57	40	4.82	4.51	Translation, ribosomal structure and biogenesis (J)	Protein folding	Protein metabolism	-2.6	-2.7	DD	5	11.4	222	0.29
181	60 kDa chaperonin GroEL	Pros_7243c	57	33	4.82	4.79	Translation, ribosomal structure and biogenesis (J)	Protein folding	Protein metabolism	1	-3.1	CD	8	20.3	510	0.88
23	Methionyl-tRNA formyltransferase	Pros_7510	35	7	5.51	5.5	Translation, ribosomal structure and biogenesis (J)	Aminoacyl-tRNA biosynthesis	Protein metabolism	1	2.6	CI	2	12.7	95	0.23
126	Hypothetical protein	Pros_4799c	46	48	5.78	5.56	Unclassified	Unknown	Unknown	1	-3.8	CD	9	21	398	0.87
10*	Hypothetical protein	Pros_6632	55	9	9.2	4.94	Unclassified	Unknown	Unknown	1	2	CI	4	7.9	164	0.22
161	Hypothetical protein	Pros_6632	55	6	9.2	5.5	Unclassified	Unknown	Unknown	1.8	3.1	II	7	7.9	336	0.58
114	Hypothetical protein	Pros_6634b	42	40	8.66	7.87	Unclassified	Unknown	Unknown	-2	-2.3	DD	3	7.8	112	0.29
14	Hypothetical protein	Pros_6635	56	8	8.44	5.16	Unclassified	Unknown	Unknown	1	2.1	CI	5	10.5	197	0.48
17	Hypothetical protein	Pros_6635	56	13	8.44	5.31	Unclassified	Unknown	Unknown	-2	1.5	DI	2	6.8	127	0.14
20	Hypothetical protein	Pros_6635	56	8	8.44	5.25	Unclassified	Unknown	Unknown	1	2.2	CI	5	8	207	0.3
21	Hypothetical protein	Pros_6635	56	9	8.44	5.44	Unclassified	Unknown	Unknown	1	2.1	CI	4	5.9	167	0.3
24*	Hypothetical protein	Pros_6635	56	8	8.44	5.67	Unclassified	Unknown	Unknown	1	2.4	CI	7	15.2	353	0.68
26	Hypothetical protein	Pros_6635	56	7	8.44	5.64	Unclassified	Unknown	Unknown	1	3.7	CI	8	19.7	430	0.91
28	Hypothetical protein	Pros_6635	56	8	8.44	5.98	Unclassified	Unknown	Unknown	1	2.8	CI	10	23.2	544	1.32
29	Hypothetical protein	Pros_6635	56	7	8.44	5.86	Unclassified	Unknown	Unknown	1.5	3.3	II	12	26.8	543	1.04
30	Hypothetical protein	Pros_6635	56	7	8.44	6.3	Unclassified	Unknown	Unknown	1	2.8	CI	11	24	509	1.04
31	Hypothetical protein	Pros_6635	56	7	8.44	6.57	Unclassified	Unknown	Unknown	1	2.6	CI	12	22.9	554	1.04
33	Hypothetical protein	Pros_6635	56	6	8.44	7.28	Unclassified	Unknown	Unknown	1.5	2.2	II	4	7.2	168	0.3
43	Hypothetical protein	Pros_6635	56	9	8.44	8.16	Unclassified	Unknown	Unknown	-1.5	2.5	DI	16	35.7	790	1.82
49	Hypothetical protein	Pros_6635	56	9	8.44	6.83	Unclassified	Unknown	Unknown	1	2.6	CI	8	22.1	448	0.79
51	Hypothetical protein	Pros_6635	56	9	8.44	6.57	Unclassified	Unknown	Unknown	1	2	CI	9	21.3	542	1.04
53	Hypothetical protein	Pros_6635	56	10	8.44	6.58	Unclassified	Unknown	Unknown	1	2.2	CI	11	28.1	644	1.04
54	Hypothetical protein	Pros_6635	56	10	8.44	6.78	Unclassified	Unknown	Unknown	1.6	2.9	II	14	29.9	673	1.82
55	Hypothetical protein	Pros_6635	56	11	8.44	6.8	Unclassified	Unknown	Unknown	1.5	3	II	19	46.1	977	3.74
57	Hypothetical protein	Pros_6635	56	11	8.44	5.99	Unclassified	Unknown	Unknown	1	2.6	CI	6	14.3	283	0.48
59	Hypothetical protein	Pros_6635	56	11	8.44	5.99	Unclassified	Unknown	Unknown	1	2.5	CI	9	21.3	395	1.04
60	Hypothetical protein	Pros_6635	56	12	8.44	6	Unclassified	Unknown	Unknown	1	2.6	CI	10	24	453	0.91
61	Hypothetical protein	Pros_6635	56	13	8.44	5.97	Unclassified	Unknown	Unknown	1	2.2	CI	12	29.5	703	1.32
62	Hypothetical protein	Pros_6635	56	13	8.44	6.09	Unclassified	Unknown	Unknown	1	2.1	CI	7	20.7	426	0.57
69	Hypothetical protein	Pros_6635	56	15	8.44	8.12	Unclassified	Unknown	Unknown	1	2.8	CI	14	33.4	807	1.65
76	Hypothetical protein	Pros_6635	56	27	8.44	8.49	Unclassified	Unknown	Unknown	-1.5	2	DI	17	39.1	871	2.66
81	Hypothetical protein	Pros_6635	56	29	8.44	8.2	Unclassified	Unknown	Unknown	-2.2	-1.5	DD	19	42.2	920	3.74
86	Hypothetical protein	Pros_6635	56	31	8.44	8.16	Unclassified	Unknown	Unknown	2	2	II	18	46.3	1013	3.74
87	Hypothetical protein	Pros_6635	56	31	8.44	7.5	Unclassified	Unknown	Unknown	-2.4	1	DC	15	38.5	899	1.82
89	Hypothetical protein	Pros_6635	56	32	8.44	6.83	Unclassified	Unknown	Unknown	-2.2	1	DC	8	24.2	471	0.68
94	Hypothetical protein	Pros_6635	56	38	8.44	5.57	Unclassified	Unknown	Unknown	-2.3	1	DC	7	20.7	430	0.57
95	Hypothetical protein	Pros_6635	56	41	8.44	5.57	Unclassified	Unknown	Unknown	1	2.7	CI	4	13.7	219	0.3
97	Hypothetical protein	Pros_6635	56	37	8.44	5.76	Unclassified	Unknown	Unknown	-2	1	DC	4	13.9	204	0.3
98	Hypothetical protein	Pros_6635	56	37	8.44	5.79	Unclassified	Unknown	Unknown	-2.6	1	DC	12	29.7	719	1.32
99	Hypothetical protein	Pros_6635	56	37	8.44	5.83	Unclassified	Unknown	Unknown	-2.3	1	DC	7	17.4	337	0.57
100	Hypothetical protein	Pros_6635	56	40	8.44	5.8	Unclassified	Unknown	Unknown	1	2.2	CI	8	24.2	466	0.68
101	Hypothetical protein	Pros_6635	56	37	8.44	6.02	Unclassified	Unknown	Unknown	-2.5	1	DC	17	36.3	972	2.9
105	Hypothetical protein	Pros_6635	56	37	8.44	6.77	Unclassified	Unknown	Unknown	-2.7	1	DC	10	26.6	531	1.04
106	Hypothetical protein	Pros_6635	56	37	8.44	6.96	Unclassified	Unknown	Unknown	-2.3	1	DC	7	18.8	290	0.57
109	Hypothetical protein	Pros_6635	56	35	8.44	7.69	Unclassified	Unknown	Unknown	1	2.3	CI	12	33.8	660	1.48
110	Hypothetical protein	Pros_6635	56	35	8.44	7.87	Unclassified	Unknown	Unknown	-2.4	1	DC	10	27.7	500	1.04
111	Hypothetical protein	Pros_6635	56	34	8.44	7.8	Unclassified	Unknown	Unknown	1	2.3	CI	8	22.3	367	0.57
113	Hypothetical protein	Pros_6635	56	35	8.44	6.81	Unclassified	Unknown	Unknown	-2.4	1	DC	10	23	509	0.79
119	Hypothetical protein	Pros_6635	56	50	8.44	8.17	Unclassified	Unknown	Unknown	-2.8	1	DC	5	14.5	220	0.3
120	Hypothetical protein	Pros_6635	56	50	8.44	7.96	Unclassified	Unknown	Unknown	-2.5	1	DC	3	9.6	135	0.21
122	Hypothetical protein	Pros_6635	56	56	8.44	7.7	Unclassified	Unknown	Unknown	-5.6	-1.5	DD	16	41	861	2.21
123	Hypothetical protein	Pros_6635	56	56	8.44	7.35	Unclassified	Unknown	Unknown	-4.7	-1.5	DD	7	22.3	317	0.57
124	Hypothetical protein	Pros_6635	56	57	8.44	6.86	Unclassified	Unknown	Unknown	-3.2	1	DC	5	15.4	260	0.38
130*	Hypothetical protein	Pros_6635	56	59	8.44	5.12	Unclassified	Unknown	Unknown	1	-2.2	CD	2	7.8	68	0.14
175	Hypothetical protein	Pros_6635	56	7	8.44	5.17	Unclassified	Unknown	Unknown	1	3.1	CI	5	11.5	207	0.3
129	Hypothetical protein	Pros_6837a	33	50	5.37	5.44	Unclassified	Unknown	Unknown	-1.7	-4.3	DD	7	24.9	407	1.63
16	Hypothetical protein	Pros_6933b	22	13	8.78	5.2	Unclassified	Unknown	Unknown	1.5	2.1	II	2	13.5	107	0.39
1Referring to 2D-map spot numbering. *Spots with multiple protein identification.
2According to BLAST analysis using UniProt (http://www.uniprot.org/blast/) and KEGG database (http://www.genome.jp/tools/blast/).
3Referring to P. rosea genome annotation.
4Predicted on the base of amino acid sequence.
5Calculated using ImageMaster 2D Platinum software using protein 2D-maps.
6Clusters of Orthologous Groups classification
7Based on predicted function by BLAST interrogation at the KEGG database (http://www.kegg.jp/kegg/kegg2.html).
8Values calculated as spot volume ratio as described in “Proteome analysis” paragraph in "Methods" section using 24 h samples as reference time. Positive and negative values stand for up- and down-regulation, respectively.
9According to spot volume ratio fold change as described in “Proteome profiling” paragraph in "Results" section.
10Number of unique peptides identified, amino acid sequence coverage and protein identification score from MS results.
11Exponentially Modified Protein Abundance Index (emPAI) as calculated by MS results.
In column "CDS Id", superscript a, b and c indicate PLBR, STPG and ACTB CDS, respectively, as referred in "Results" section.
