# Supplementary material for: A Genomic, Transcriptomic and Proteomic Look at the GE2270 Producer Planobispora rosea, an Uncommon Actinomycete
Source: PLoS One. 2015 Jul 24;10(7):e0133705. doi: 10.1371/journal.pone.0133705 (PMC4514598; doi:10.1371/journal.pone.0133705)
Supplement: S3 Table — (XLS) [file pone.0133705.s010.xls]

## Sheet: Foglio1
Planobispora RNA-seq analysis
	mapping
	total_reads	mapped*	after_filtering**	nucleotides mapping	genome sequencing depth
Plano-24h	34448156	3425476	2671968	459578496	52.9 X
Plano-30h	23578324	5969584	4848797	833993084	96 X
Plano-48h	23293560	2177903	1829378	314653016	36.2 X
Plano-54h	22022184	1690298	1382500	237790000	27.3 X
Plano-72h	23978492	942606	736808	126730976	14.6 X
* with CLC Genomics Workbench 6.0
** duplicates removed, quality filter (q >= 15)
DIFFERENTIAL Analysis
edgeR_comparisons	total_genes_covered by reads	%_total_genes_covered by reads	DEGS p-val<0.01 and log2FC>1 OR<-1	UP logFC>1	DOWN logFC<-1	% DOWN on total	% UP on total
Plano-24h_vs_Plano-30h	7792	96.5432	297	27	270	90.9091	9.09091
Plano-24h_vs_Plano-48h	7754	96.0724	426	42	384	90.1408	9.85915
Plano-24h_vs_Plano-54h	7709	95.5148	457	128	329	71.9912	28.0088
Plano-24h_vs_Plano-72h	7302	90.4721	555	283	272	49.009	50.991
