# Supplementary material for: A Genomic, Transcriptomic and Proteomic Look at the GE2270 Producer Planobispora rosea, an Uncommon Actinomycete
Source: PLoS One. 2015 Jul 24;10(7):e0133705. doi: 10.1371/journal.pone.0133705 (PMC4514598; doi:10.1371/journal.pone.0133705)
Supplement: S4 Table — (XLS) [file pone.0133705.s011.xls]

## Sheet: DEGs-24h-vs30h
gene	logConc	logFC	P.Value	adj.P.Val	COG	COG_descr	fun_cat	fun_cat_descr
Pros_4060	-10.6102	-5.952	3.05304e-116	2.37893e-112	-	Putative_predicted_gene_	-	Unknown
Pros_7997	-8.16483	-2.83834	3.68949e-38	1.43742e-34	-	Putative_predicted_gene_	-	Unknown
Pros_6813	-11.5231	-2.69306	1.2274e-32	3.18797e-29	COG0784	FOG:_CheY-like_receiver_	T	Signal_transduction_mechanisms_
Pros_5849	-13.2305	-2.6496	3.14536e-27	3.50124e-24	-	Putative_predicted_gene_	-	Unknown
Pros_1844	-13.7119	-2.5943	1.80796e-24	1.56529e-21	-	Putative_predicted_gene_	-	Unknown
Pros_2619	-7.64513	-2.55168	6.08213e-32	1.1848e-28	COG1290	Cytochrome_b_subunit_of_the_bc_complex_	C	Energy_production_and_conversion_
Pros_4211	-11.8163	-2.48665	4.78005e-28	7.44924e-25	COG1721	Uncharacterized_conserved_protein_(some_members_contain_a_von_Willebrand_factor_type_A_(vWA)_domain)_	R	General_function_prediction_only_
Pros_4296	-9.68906	-2.37424	9.08235e-28	1.1795e-24	-	Putative_predicted_gene_	-	Unknown
Pros_2990	-10.8682	-2.34511	1.73332e-26	1.68826e-23	COG0438	Glycosyltransferase_	M	Cell_wall/membrane/envelope_biogenesis_
Pros_6310	-13.2167	-2.33233	6.83342e-22	4.09585e-19	-	Putative_predicted_gene_	-	Unknown
Pros_5828	-12.5572	-2.28498	6.29376e-23	4.9041e-20	COG5637	Predicted_integral_membrane_protein_	S	Function_unknown_
Pros_3279	-12.3709	-2.22737	2.76979e-22	1.96202e-19	COG0682	Prolipoprotein_diacylglyceryltransferase_	M	Cell_wall/membrane/envelope_biogenesis_
Pros_6081	-15.6957	-2.19983	1.96283e-10	1.79934e-08	-	Putative_predicted_gene_	-	Unknown
Pros_5690	-12.7228	-2.18189	8.56287e-21	4.44812e-18	-	Putative_predicted_gene_	-	Unknown
Pros_3390	-13.4815	-2.16296	1.51213e-18	5.61071e-16	-	Putative_predicted_gene_	-	Unknown
Pros_4460	-13.3252	-2.14258	1.25325e-18	5.13964e-16	-	Putative_predicted_gene_	-	Unknown
Pros_5537	-11.6701	-2.12326	1.5334e-21	8.53448e-19	COG0395	ABC-type_sugar_transport_system_permease_component_	G	Carbohydrate_transport_and_metabolism_
Pros_6641	-17.7479	-2.0955	0.000819566	0.0144481	-	Putative_predicted_gene_	-	Unknown
Pros_6205	-6.42984	-2.05346	4.52167e-22	2.93607e-19	COG1960	Acyl-CoA_dehydrogenases_	I	Lipid_transport_and_metabolism_
Pros_6644	-12.0694	-2.04057	1.3432e-19	6.54139e-17	-	Putative_predicted_gene_	-	Unknown
Pros_2995	-11.8917	-2.0183	1.83332e-19	7.93623e-17	COG1191	DNA-directed_RNA_polymerase_specialized_sigma_subunit_	K	Transcription_
Pros_3341	-13.2005	-1.98447	1.28234e-16	3.45333e-14	-	Putative_predicted_gene_	-	Unknown
Pros_6315	-13.7952	-1.9651	7.50437e-15	1.77194e-12	-	Putative_predicted_gene_	-	Unknown
Pros_2977	-13.8692	-1.96314	1.35657e-14	3.02012e-12	-	Putative_predicted_gene_	-	Unknown
Pros_0053	-11.847	-1.95189	1.87349e-18	6.34707e-16	-	Putative_predicted_gene_	-	Unknown
Pros_7371	-12.6676	-1.94844	3.52055e-17	1.14301e-14	-	Putative_predicted_gene_	-	Unknown
Pros_5948	-9.83465	-1.93668	1.63288e-19	7.48434e-17	COG0007	Uroporphyrinogen-III_methylase_	H	Coenzyme_transport_and_metabolism_
Pros_5689	-13.8456	-1.93638	1.96231e-14	4.13252e-12	-	Putative_predicted_gene_	-	Unknown
Pros_1206	-11.5136	-1.93461	1.6312e-18	5.77743e-16	-	Putative_predicted_gene_	-	Unknown
Pros_4591	-14.1622	-1.93336	1.77059e-13	3.20847e-11	COG3360	Uncharacterized_conserved_protein_	S	Function_unknown_
Pros_7796	-12.5001	-1.91148	6.29894e-17	1.88775e-14	-	Putative_predicted_gene_	-	Unknown
Pros_2431	-13.5974	-1.90068	1.4819e-14	3.20749e-12	-	Putative_predicted_gene_	-	Unknown
Pros_5044	-14.9595	-1.89727	1.36107e-10	1.30931e-08	-	Putative_predicted_gene_	-	Unknown
Pros_1189	-10.418	-1.89614	1.35648e-18	5.28486e-16	COG0499	S-adenosylhomocysteine_hydrolase_	H	Coenzyme_transport_and_metabolism_
Pros_0079	-13.6726	-1.89027	3.13949e-14	6.43761e-12	-	Putative_predicted_gene_	-	Unknown
Pros_0734	-12.2079	-1.86473	1.28525e-16	3.45333e-14	COG1329	Transcriptional_regulators_similar_to_M._xanthus_CarD_	K	Transcription_
Pros_0121	-11.8649	-1.85255	7.64446e-17	2.20614e-14	-	Putative_predicted_gene_	-	Unknown
Pros_3326	-12.2118	-1.84552	2.45582e-16	6.17281e-14	COG2235	Arginine_deiminase_	E	Amino_acid_transport_and_metabolism_
Pros_6306	-13.6802	-1.81204	3.27686e-13	5.43261e-11	COG3861	Uncharacterized_protein_conserved_in_bacteria_	S	Function_unknown_
Pros_1718	-11.4987	-1.8058	1.88466e-16	4.8951e-14	COG1012	NAD-dependent_aldehyde_dehydrogenases_	C	Energy_production_and_conversion_
Pros_6925	-10.4341	-1.80266	4.80388e-17	1.49727e-14	COG1252	NADH_dehydrogenase_FAD-containing_subunit_	C	Energy_production_and_conversion_
Pros_4516	-15.3916	-1.78617	3.54798e-08	2.00333e-06	-	Putative_predicted_gene_	-	Unknown
Pros_0842	-13.1957	-1.75501	1.92796e-13	3.41424e-11	-	Putative_predicted_gene_	-	Unknown
Pros_0092	-12.7784	-1.73496	6.70668e-14	1.2746e-11	COG1278	Cold_shock_proteins_	K	Transcription_
Pros_2088	-13.5957	-1.72731	2.67388e-12	3.72052e-10	-	Putative_predicted_gene_	-	Unknown
Pros_7598	-10.0354	-1.72474	6.13849e-16	1.49472e-13	-	Putative_predicted_gene_	-	Unknown
Pros_4137	-14.2276	-1.71313	9.96028e-11	1.00793e-08	-	Putative_predicted_gene_	-	Unknown
Pros_0614	-12.6602	-1.68536	2.06041e-13	3.56771e-11	COG1309	Transcriptional_regulator_	K	Transcription_
Pros_5321	-12.8987	-1.67902	5.82688e-13	9.45897e-11	COG0637	Predicted_phosphatase/phosphohexomutase_	R	General_function_prediction_only_
Pros_0823	-12.1028	-1.67463	6.48459e-14	1.2632e-11	-	Putative_predicted_gene_	-	Unknown
Pros_1845	-14.1934	-1.67337	1.8739e-10	1.73826e-08	-	Putative_predicted_gene_	-	Unknown
Pros_5587	-12.209	-1.66881	9.30959e-14	1.72715e-11	-	Putative_predicted_gene_	-	Unknown
Pros_3346	-9.77824	-1.63643	1.27994e-14	2.93333e-12	COG5013	Nitrate_reductase_alpha_subunit_	C	Energy_production_and_conversion_
Pros_5297	-12.1578	-1.63032	3.06673e-13	5.19478e-11	COG1764	Predicted_redox_protein_regulator_of_disulfide_bond_formation_	O	Posttranslational_modification,_protein_turnover,_chaperones_
Pros_0367	-10.2669	-1.61799	3.25191e-14	6.49714e-12	COG0443	Molecular_chaperone_	O	Posttranslational_modification,_protein_turnover,_chaperones_
Pros_3349	-13.0273	-1.57308	1.73399e-11	2.04716e-09	COG2181	Nitrate_reductase_gamma_subunit_	C	Energy_production_and_conversion_
Pros_3347	-11.5674	-1.56737	7.19152e-13	1.12073e-10	COG1140	Nitrate_reductase_beta_subunit_	C	Energy_production_and_conversion_
Pros_0903	-11.5042	-1.56727	6.71292e-13	1.06749e-10	COG0234	Co-chaperonin_GroES_(HSP10)_	O	Posttranslational_modification,_protein_turnover,_chaperones_
Pros_4531	-12.4127	-1.56597	4.28144e-12	5.7519e-10	COG1835	Predicted_acyltransferases_	I	Lipid_transport_and_metabolism_
Pros_0794	-11.6123	-1.56498	8.71082e-13	1.28066e-10	-	Putative_predicted_gene_	-	Unknown
Pros_5879	-11.8579	-1.5597	1.48548e-12	2.10452e-10	COG0740	Protease_subunit_of_ATP-dependent_Clp_proteases_	O	Posttranslational_modification,_protein_turnover,_chaperones_
Pros_5258	-11.3034	-1.55043	8.70756e-13	1.28066e-10	COG1529	Aerobic-type_carbon_monoxide_dehydrogenase_large_subunit_CoxL/CutL_homologs_	C	Energy_production_and_conversion_
Pros_4532	-11.3245	-1.53592	1.38194e-12	1.99408e-10	COG0464	ATPases_of_the_AAA+_class_	O	Posttranslational_modification,_protein_turnover,_chaperones_
Pros_6767	-12.4893	-1.52823	1.52484e-11	1.85649e-09	-	Putative_predicted_gene_	-	Unknown
Pros_4967	-10.2983	-1.52519	7.56692e-13	1.15611e-10	COG0209	Ribonucleotide_reductase_alpha_subunit_	F	Nucleotide_transport_and_metabolism_
Pros_1715	-11.856	-1.51153	6.69067e-12	8.83623e-10	COG0160	4-aminobutyrate_aminotransferase_and_related_aminotransferases_	E	Amino_acid_transport_and_metabolism_
Pros_6519	-11.9783	-1.51108	8.53501e-12	1.09024e-09	COG2086	Electron_transfer_flavoprotein_beta_subunit_	C	Energy_production_and_conversion_
Pros_0838	-13.0108	-1.50722	1.10455e-10	1.10342e-08	-	Putative_predicted_gene_	-	Unknown
Pros_0385	-14.322	-1.50231	1.94962e-08	1.18683e-06	-	Putative_predicted_gene_	-	Unknown
Pros_5601	-12.0711	-1.49902	1.39935e-11	1.73075e-09	-	Putative_predicted_gene_	-	Unknown
Pros_5037	-13.07	-1.49673	1.84707e-10	1.73402e-08	-	Putative_predicted_gene_	-	Unknown
Pros_5350	-11.47	-1.48738	7.81708e-12	1.01518e-09	COG4213	ABC-type_xylose_transport_system_periplasmic_component_	G	Carbohydrate_transport_and_metabolism_
Pros_0841	-12.0703	-1.48695	2.04086e-11	2.37349e-09	-	Putative_predicted_gene_	-	Unknown
Pros_3150	-10.404	-1.48117	3.51343e-12	4.80293e-10	COG0265	Trypsin-like_serine_proteases_typically_periplasmic,_contain_C-terminal_PDZ_domain_	O	Posttranslational_modification,_protein_turnover,_chaperones_
Pros_0708	-12.7639	-1.47797	1.35803e-10	1.30931e-08	-	Putative_predicted_gene_	-	Unknown
Pros_0837	-13.4376	-1.47491	9.96352e-10	7.53745e-08	-	Putative_predicted_gene_	-	Unknown
Pros_6875	-11.4459	-1.46426	1.60658e-11	1.92592e-09	COG1875	Predicted_ATPase_related_to_phosphate_starvation-inducible_protein_PhoH_	T	Signal_transduction_mechanisms_
Pros_6768	-12.8949	-1.46163	2.84457e-10	2.40923e-08	COG1595	DNA-directed_RNA_polymerase_specialized_sigma_subunit_sigma24_homolog_	K	Transcription_
Pros_1389	-11.6236	-1.46157	2.08476e-11	2.38889e-09	COG1683	Uncharacterized_conserved_protein_	S	Function_unknown_
Pros_0795	-12.787	-1.46137	2.18656e-10	1.9361e-08	-	Putative_predicted_gene_	-	Unknown
Pros_7823	-12.8483	-1.46022	2.67362e-10	2.28932e-08	COG0526	Thiol-disulfide_isomerase_and_thioredoxins_	O	Posttranslational_modification,_protein_turnover,_chaperones_
Pros_3395	-11.1493	-1.45979	1.2764e-11	1.60415e-09	COG0589	Universal_stress_protein_UspA_and_related_nucleotide-binding_proteins_	T	Signal_transduction_mechanisms_
Pros_1641	-11.9935	-1.45926	4.04867e-11	4.20866e-09	COG0233	Ribosome_recycling_factor_	J	Translation,_ribosomal_structure_and_biogenesis_
Pros_4966	-11.5599	-1.45278	2.59106e-11	2.88422e-09	COG0208	Ribonucleotide_reductase_beta_subunit_	F	Nucleotide_transport_and_metabolism_
Pros_5880	-11.7716	-1.44786	4.05094e-11	4.20866e-09	COG0740	Protease_subunit_of_ATP-dependent_Clp_proteases_	O	Posttranslational_modification,_protein_turnover,_chaperones_
Pros_1015	-11.3967	-1.44453	2.75788e-11	2.98785e-09	COG0039	Malate/lactate_dehydrogenases_	C	Energy_production_and_conversion_
Pros_4812	-12.2503	-1.44015	1.1622e-10	1.14631e-08	COG0214	Pyridoxine_biosynthesis_enzyme_	H	Coenzyme_transport_and_metabolism_
Pros_3320	-10.3658	-1.41893	2.35679e-11	2.66147e-09	COG3957	Phosphoketolase_	G	Carbohydrate_transport_and_metabolism_
Pros_6406	-12.6701	-1.41202	5.79477e-10	4.70342e-08	COG1595	DNA-directed_RNA_polymerase_specialized_sigma_subunit_sigma24_homolog_	K	Transcription_
Pros_0822	-10.0411	-1.40836	2.76085e-11	2.98785e-09	COG0050	GTPases_-_translation_elongation_factors_	J	Translation,_ribosomal_structure_and_biogenesis_
Pros_3323	-10.4835	-1.40674	3.73202e-11	3.98355e-09	-	Putative_predicted_gene_	-	Unknown
Pros_8003	-15.0942	-1.40293	4.5531e-06	0.000158383	-	Putative_predicted_gene_	-	Unknown
Pros_5121	-13.0369	-1.40262	2.12649e-09	1.54856e-07	COG2222	Predicted_phosphosugar_isomerases_	M	Cell_wall/membrane/envelope_biogenesis_
Pros_3391	-11.2126	-1.4007	8.13933e-11	8.34495e-09	COG0517	FOG:_CBS_domain_	R	General_function_prediction_only_
Pros_6369	-14.49	-1.39358	4.31929e-07	1.97976e-05	-	Putative_predicted_gene_	-	Unknown
Pros_4515	-14.6407	-1.39095	7.80923e-07	3.28916e-05	-	Putative_predicted_gene_	-	Unknown
Pros_2712	-13.17	-1.38973	4.19715e-09	2.86879e-07	-	Putative_predicted_gene_	-	Unknown
Pros_0828	-13.1506	-1.38162	4.50593e-09	3.05306e-07	-	Putative_predicted_gene_	-	Unknown
Pros_0806	-11.5095	-1.38147	2.0788e-10	1.86184e-08	-	Putative_predicted_gene_	-	Unknown
Pros_3977	-11.2938	-1.38126	1.56815e-10	1.49012e-08	COG2205	Osmosensitive_K+_channel_histidine_kinase_	T	Signal_transduction_mechanisms_
Pros_0831	-12.092	-1.38033	4.57358e-10	3.7513e-08	-	Putative_predicted_gene_	-	Unknown
Pros_6646	-11.805	-1.37367	3.84118e-10	3.21833e-08	COG1191	DNA-directed_RNA_polymerase_specialized_sigma_subunit_	K	Transcription_
Pros_3396	-14.8211	-1.36343	2.8847e-06	0.000105528	-	Putative_predicted_gene_	-	Unknown
Pros_6807	-12.7056	-1.36136	2.41201e-09	1.74022e-07	COG0542	ATPases_with_chaperone_activity_ATP-binding_subunit_	O	Posttranslational_modification,_protein_turnover,_chaperones_
Pros_4097	-15.7944	-1.35853	0.000143081	0.00320369	-	Putative_predicted_gene_	-	Unknown
Pros_4686	-11.5218	-1.35679	4.27089e-10	3.5403e-08	COG0176	Transaldolase_	G	Carbohydrate_transport_and_metabolism_
Pros_0054	-12.3553	-1.35499	1.49005e-09	1.10576e-07	COG0652	Peptidyl-prolyl_cis-trans_isomerase_(rotamase)_-_cyclophilin_family_	O	Posttranslational_modification,_protein_turnover,_chaperones_
Pros_0166	-12.7315	-1.35048	3.41598e-09	2.37654e-07	-	Putative_predicted_gene_	-	Unknown
Pros_1117	-13.393	-1.34943	2.28341e-08	1.35819e-06	-	Putative_predicted_gene_	-	Unknown
Pros_4628	-15.4459	-1.34343	3.95523e-05	0.00101713	-	Putative_predicted_gene_	-	Unknown
Pros_0738	-16.1999	-1.33942	0.000658114	0.0120376	-	Putative_predicted_gene_	-	Unknown
Pros_3386	-10.0132	-1.33422	2.60681e-10	2.25692e-08	COG0474	Cation_transport_ATPase_	P	Inorganic_ion_transport_and_metabolism_
Pros_3255	-13.6919	-1.3283	7.95894e-08	4.33679e-06	-	Putative_predicted_gene_	-	Unknown
Pros_0839	-12.2878	-1.32468	3.02347e-09	2.14172e-07	-	Putative_predicted_gene_	-	Unknown
Pros_3348	-13.0945	-1.32227	1.71473e-08	1.06041e-06	COG2180	Nitrate_reductase_delta_subunit_	C	Energy_production_and_conversion_
Pros_1700	-11.3081	-1.32206	9.15693e-10	7.03379e-08	-	Putative_predicted_gene_	-	Unknown
Pros_7775	-14.1992	-1.32193	5.09278e-07	2.2676e-05	-	Putative_predicted_gene_	-	Unknown
Pros_4704	-15.3074	-1.32079	3.61538e-05	0.00094852	-	Putative_predicted_gene_	-	Unknown
Pros_7278	-12.9106	-1.32009	1.2083e-08	7.53207e-07	COG1799	Uncharacterized_protein_conserved_in_bacteria_	S	Function_unknown_
Pros_3097	-14.614	-1.3161	2.23548e-06	8.42828e-05	-	Putative_predicted_gene_	-	Unknown
Pros_0051	-10.7179	-1.31464	6.80531e-10	5.35626e-08	-	Putative_predicted_gene_	-	Unknown
Pros_4746	-15.5078	-1.31123	7.41786e-05	0.00183492	-	Putative_predicted_gene_	-	Unknown
Pros_3327	-12.7632	-1.30795	1.07092e-08	6.72954e-07	COG0078	Ornithine_carbamoyltransferase_	E	Amino_acid_transport_and_metabolism_
Pros_7243	-10.1335	-1.30512	6.49214e-10	5.21513e-08	-	Putative_predicted_gene_	-	Unknown
Pros_0801	-13.3617	-1.30509	4.7026e-08	2.63616e-06	-	Putative_predicted_gene_	-	Unknown
Pros_1440	-13.108	-1.304	2.89516e-08	1.65876e-06	-	Putative_predicted_gene_	-	Unknown
Pros_6876	-12.4377	-1.29845	8.16056e-09	5.25513e-07	COG0020	Undecaprenyl_pyrophosphate_synthase_	I	Lipid_transport_and_metabolism_
Pros_1007	-11.0895	-1.29732	1.43635e-09	1.07616e-07	COG0538	Isocitrate_dehydrogenases_	C	Energy_production_and_conversion_
Pros_3322	-9.46917	-1.29539	6.68296e-10	5.31364e-08	COG1882	Pyruvate-formate_lyase_	C	Energy_production_and_conversion_
Pros_5154	-13.3253	-1.29514	5.97889e-08	3.32768e-06	-	Putative_predicted_gene_	-	Unknown
Pros_2858	-12.5343	-1.29329	1.03904e-08	6.58226e-07	COG2326	Uncharacterized_conserved_protein_	S	Function_unknown_
Pros_6068	-10.0408	-1.2916	9.20747e-10	7.03379e-08	COG1410	Methionine_synthase_I_cobalamin-binding_domain_	E	Amino_acid_transport_and_metabolism_
Pros_0816	-12.9096	-1.29148	2.54561e-08	1.50268e-06	-	Putative_predicted_gene_	-	Unknown
Pros_4529	-12.9346	-1.28766	2.87353e-08	1.65856e-06	-	Putative_predicted_gene_	-	Unknown
Pros_0835	-12.8231	-1.2868	2.24845e-08	1.34769e-06	-	Putative_predicted_gene_	-	Unknown
Pros_5352	-10.7456	-1.28634	1.54456e-09	1.1354e-07	COG1048	Aconitase_A_	C	Energy_production_and_conversion_
Pros_1261	-8.92012	-1.28619	7.74548e-10	6.03528e-08	-	Putative_predicted_gene_	-	Unknown
Pros_0275	-12.672	-1.28289	1.88002e-08	1.15348e-06	-	Putative_predicted_gene_	-	Unknown
Pros_0807	-11.2004	-1.27969	2.5878e-09	1.84992e-07	COG2890	Methylase_of_polypeptide_chain_release_factors_	J	Translation,_ribosomal_structure_and_biogenesis_
Pros_3334	-11.1668	-1.26906	3.48371e-09	2.40222e-07	COG2223	Nitrate/nitrite_transporter_	P	Inorganic_ion_transport_and_metabolism_
Pros_3151	-11.9559	-1.26846	7.84771e-09	5.09578e-07	COG0842	ABC-type_multidrug_transport_system_permease_component_	V	Defense_mechanisms_
Pros_4728	-10.9412	-1.26671	3.10229e-09	2.17775e-07	COG0057	Glyceraldehyde-3-phosphate_dehydrogenase/erythrose-4-phosphate_dehydrogenase_	G	Carbohydrate_transport_and_metabolism_
Pros_0729	-11.8555	-1.26542	7.58518e-09	5.00701e-07	COG0588	Phosphoglycerate_mutase_1_	G	Carbohydrate_transport_and_metabolism_
Pros_6908	-15.6775	-1.26542	0.000238022	0.00491955	-	Putative_predicted_gene_	-	Unknown
Pros_1500	-13.4353	-1.26482	1.60497e-07	8.4087e-06	-	Putative_predicted_gene_	-	Unknown
Pros_1394	-13.2915	-1.26268	1.16968e-07	6.24259e-06	-	Putative_predicted_gene_	-	Unknown
Pros_0341	-12.565	-1.25549	2.7916e-08	1.6233e-06	-	Putative_predicted_gene_	-	Unknown
Pros_4685	-11.1182	-1.2551	4.90196e-09	3.29276e-07	COG0021	Transketolase_	G	Carbohydrate_transport_and_metabolism_
Pros_6785	-13.6833	-1.25393	3.92767e-07	1.82169e-05	COG1146	Ferredoxin_	C	Energy_production_and_conversion_
Pros_0830	-11.7735	-1.2528	1.01627e-08	6.4908e-07	-	Putative_predicted_gene_	-	Unknown
Pros_6458	-13.3796	-1.24854	2.0249e-07	1.01794e-05	COG2329	Conserved_protein_involved_in_polyketide_biosynthesis_related_to_monooxygenase_	R	General_function_prediction_only_
Pros_7800	-13.7611	-1.24343	6.42688e-07	2.76675e-05	-	Putative_predicted_gene_	-	Unknown
Pros_7469	-13.5717	-1.24215	3.66599e-07	1.72081e-05	-	Putative_predicted_gene_	-	Unknown
Pros_0840	-12.8974	-1.24042	8.19778e-08	4.43591e-06	-	Putative_predicted_gene_	-	Unknown
Pros_0827	-10.5918	-1.23921	5.23461e-09	3.48616e-07	-	Putative_predicted_gene_	-	Unknown
Pros_5678	-14.7707	-1.23794	1.54007e-05	0.000440388	-	Putative_predicted_gene_	-	Unknown
Pros_4643	-13.5912	-1.227	6.00352e-07	2.61337e-05	-	Putative_predicted_gene_	-	Unknown
Pros_2745	-13.1876	-1.22517	2.23843e-07	1.11094e-05	COG0242	N-formylmethionyl-tRNA_deformylase_	J	Translation,_ribosomal_structure_and_biogenesis_
Pros_4511	-10.4868	-1.22381	7.64675e-09	5.00701e-07	COG3839	ABC-type_sugar_transport_systems_ATPase_components_	G	Carbohydrate_transport_and_metabolism_
Pros_0832	-13.8264	-1.22337	1.09377e-06	4.50934e-05	-	Putative_predicted_gene_	-	Unknown
Pros_4906	-15.9861	-1.21579	0.00119501	0.0199731	-	Putative_predicted_gene_	-	Unknown
Pros_1638	-11.2199	-1.20602	1.98766e-08	1.20061e-06	-	Putative_predicted_gene_	-	Unknown
Pros_1451	-12.8826	-1.20397	1.78144e-07	9.13225e-06	-	Putative_predicted_gene_	-	Unknown
Pros_6712	-14.6224	-1.20068	1.81863e-05	0.000509739	COG0695	Glutaredoxin_and_related_proteins_	O	Posttranslational_modification,_protein_turnover,_chaperones_
Pros_6004	-13.3228	-1.19995	4.89228e-07	2.19084e-05	-	Putative_predicted_gene_	-	Unknown
Pros_5085	-11.2916	-1.18958	3.17716e-08	1.80704e-06	COG0515	Serine/threonine_protein_kinase_	R	General_function_prediction_only_
Pros_2601	-12.0382	-1.1871	7.05739e-08	3.90009e-06	COG0667	Predicted_oxidoreductases_(related_to_aryl-alcohol_dehydrogenases)_	C	Energy_production_and_conversion_
Pros_0760	-10.9226	-1.18634	2.71271e-08	1.58928e-06	COG0372	Citrate_synthase_	C	Energy_production_and_conversion_
Pros_1861	-12.8736	-1.18591	2.52507e-07	1.22971e-05	-	Putative_predicted_gene_	-	Unknown
Pros_0538	-12.7503	-1.1849	2.22685e-07	1.11094e-05	-	Putative_predicted_gene_	-	Unknown
Pros_7969	-16.483	-1.18039	0.00480939	0.0621473	-	Putative_predicted_gene_	-	Unknown
Pros_5322	-14.299	-1.17956	9.73286e-06	0.000297406	COG4095	Uncharacterized_conserved_protein_	S	Function_unknown_
Pros_0829	-12.8206	-1.1793	2.67852e-07	1.29634e-05	-	Putative_predicted_gene_	-	Unknown
Pros_0843	-12.5775	-1.17764	1.95662e-07	9.89999e-06	-	Putative_predicted_gene_	-	Unknown
Pros_1899	-13.2084	-1.17445	6.94699e-07	2.9419e-05	COG1396	Predicted_transcriptional_regulators_	K	Transcription_
Pros_1390	-12.8664	-1.17163	3.55388e-07	1.67829e-05	COG1595	DNA-directed_RNA_polymerase_specialized_sigma_subunit_sigma24_homolog_	K	Transcription_
Pros_1631	-14.7123	-1.17014	3.91271e-05	0.00100953	-	Putative_predicted_gene_	-	Unknown
Pros_0310	-11.9788	-1.16844	1.02943e-07	5.53195e-06	COG0664	cAMP-binding_proteins_-_catabolite_gene_activator_and_regulatory_subunit_of_cAMP-dependent_protein_kinases_	T	Signal_transduction_mechanisms_
Pros_0594	-14.4462	-1.16791	1.98505e-05	0.000548492	-	Putative_predicted_gene_	-	Unknown
Pros_2672	-13.5341	-1.16696	1.63419e-06	6.3988e-05	COG0745	Response_regulators_consisting_of_a_CheY-like_receiver_domain_and_a_winged-helix_DNA-binding_domain_	T	Signal_transduction_mechanisms_
Pros_6708	-13.4003	-1.16564	1.2217e-06	4.90695e-05	-	Putative_predicted_gene_	-	Unknown
Pros_7798	-13.1129	-1.16529	6.40548e-07	2.76675e-05	-	Putative_predicted_gene_	-	Unknown
Pros_7776	-12.5901	-1.16407	2.80536e-07	1.34107e-05	-	Putative_predicted_gene_	-	Unknown
Pros_0819	-12.2006	-1.16312	1.60793e-07	8.4087e-06	-	Putative_predicted_gene_	-	Unknown
Pros_2600	-14.1108	-1.16109	7.65558e-06	0.000245483	-	Putative_predicted_gene_	-	Unknown
Pros_5747	-12.566	-1.16013	3.00847e-07	1.42939e-05	-	Putative_predicted_gene_	-	Unknown
Pros_4380	-14.1908	-1.15616	1.11812e-05	0.000336386	-	Putative_predicted_gene_	-	Unknown
Pros_2610	-13.6513	-1.15512	2.69137e-06	9.98627e-05	COG0316	Uncharacterized_conserved_protein_	S	Function_unknown_
Pros_8043	-13.5121	-1.15505	1.76789e-06	6.88769e-05	-	Putative_predicted_gene_	-	Unknown
Pros_4780	-12.8542	-1.15383	5.25732e-07	2.30569e-05	-	Putative_predicted_gene_	-	Unknown
Pros_3321	-12.9572	-1.15078	6.54768e-07	2.80327e-05	COG1180	Pyruvate-formate_lyase-activating_enzyme_	O	Posttranslational_modification,_protein_turnover,_chaperones_
Pros_0615	-12.0504	-1.15054	1.84365e-07	9.38939e-06	-	Putative_predicted_gene_	-	Unknown
Pros_0836	-12.027	-1.14965	1.78031e-07	9.13225e-06	-	Putative_predicted_gene_	-	Unknown
Pros_5852	-11.7514	-1.14024	1.65598e-07	8.60226e-06	COG0501	Zn-dependent_protease_with_chaperone_function_	O	Posttranslational_modification,_protein_turnover,_chaperones_
Pros_2726	-12.9406	-1.13922	8.2748e-07	3.46652e-05	-	Putative_predicted_gene_	-	Unknown
Pros_0820	-12.1229	-1.13684	2.7212e-07	1.30886e-05	-	Putative_predicted_gene_	-	Unknown
Pros_0041	-14.8084	-1.13539	7.62241e-05	0.00186188	-	Putative_predicted_gene_	-	Unknown
Pros_7177	-12.9243	-1.13512	9.30721e-07	3.85754e-05	COG1585	Membrane_protein_implicated_in_regulation_of_membrane_protease_activity_	O	Posttranslational_modification,_protein_turnover,_chaperones_
Pros_0826	-11.9055	-1.13283	2.34922e-07	1.15855e-05	-	Putative_predicted_gene_	-	Unknown
Pros_6645	-13.9589	-1.1324	8.39155e-06	0.000263657	-	Putative_predicted_gene_	-	Unknown
Pros_3640	-13.6392	-1.13098	4.38709e-06	0.000153293	-	Putative_predicted_gene_	-	Unknown
Pros_5717	-9.87231	-1.13068	7.11105e-08	3.90206e-06	COG0209	Ribonucleotide_reductase_alpha_subunit_	F	Nucleotide_transport_and_metabolism_
Pros_7303	-13.7529	-1.12749	6.01861e-06	0.000201177	COG1828	Phosphoribosylformylglycinamidine_(FGAM)_synthase_PurS_component_	F	Nucleotide_transport_and_metabolism_
Pros_7778	-12.2661	-1.12289	4.57955e-07	2.07464e-05	COG2186	Transcriptional_regulators_	K	Transcription_
Pros_4801	-12.9278	-1.12078	1.29543e-06	5.12385e-05	COG0503	Adenine/guanine_phosphoribosyltransferases_and_related_PRPP-binding_proteins_	F	Nucleotide_transport_and_metabolism_
Pros_6450	-14.6995	-1.12016	7.4853e-05	0.00183992	-	Putative_predicted_gene_	-	Unknown
Pros_7803	-15.651	-1.11934	0.00125741	0.0206515	-	Putative_predicted_gene_	-	Unknown
Pros_4378	-14.0191	-1.11858	1.42716e-05	0.0004134	-	Putative_predicted_gene_	-	Unknown
Pros_1748	-12.0571	-1.11722	3.91475e-07	1.82169e-05	COG2141	Coenzyme_F420-dependent_N5N10-methylene_tetrahydromethanopterin_reductase_and_related_flavin-dependent_oxidoreductases_	C	Energy_production_and_conversion_
Pros_6424	-12.8017	-1.11535	1.17981e-06	4.83847e-05	COG1399	Predicted_metal-binding_possibly_nucleic_acid-binding_protein_	R	General_function_prediction_only_
Pros_2617	-12.9755	-1.11416	1.52858e-06	6.01549e-05	-	Putative_predicted_gene_	-	Unknown
Pros_6671	-11.999	-1.11257	4.09744e-07	1.88919e-05	COG1595	DNA-directed_RNA_polymerase_specialized_sigma_subunit_sigma24_homolog_	K	Transcription_
Pros_6743	-13.9116	-1.10978	1.28006e-05	0.000377811	-	Putative_predicted_gene_	-	Unknown
Pros_0306	-14.7433	-1.10821	9.07273e-05	0.00216855	-	Putative_predicted_gene_	-	Unknown
Pros_5637	-12.6857	-1.10466	1.25296e-06	5.00672e-05	-	Putative_predicted_gene_	-	Unknown
Pros_4781	-13.7528	-1.1019	9.21937e-06	0.000285069	-	Putative_predicted_gene_	-	Unknown
Pros_1104	-13.5558	-1.10108	6.64202e-06	0.000218374	COG2193	Bacterioferritin_(cytochrome_b1)_	P	Inorganic_ion_transport_and_metabolism_
Pros_6911	-11.9487	-1.10099	5.26711e-07	2.30569e-05	COG0626	Cystathionine_beta-lyases/cystathionine_gamma-synthases_	E	Amino_acid_transport_and_metabolism_
Pros_4577	-13.5282	-1.10097	6.0415e-06	0.000201177	COG1278	Cold_shock_proteins_	K	Transcription_
Pros_0808	-10.9722	-1.10015	2.45746e-07	1.20431e-05	COG0635	Coproporphyrinogen_III_oxidase_and_related_Fe-S_oxidoreductases_	H	Coenzyme_transport_and_metabolism_
Pros_1572	-11.7025	-1.0955	4.6709e-07	2.1038e-05	COG0568	DNA-directed_RNA_polymerase_sigma_subunit_(sigma70/sigma32)_	K	Transcription_
Pros_7314	-14.6872	-1.0955	0.00012168	0.00278863	-	Putative_predicted_gene_	-	Unknown
Pros_1212	-15.303	-1.0955	0.000566463	0.0105325	-	Putative_predicted_gene_	-	Unknown
Pros_0793	-12.0104	-1.09359	6.72355e-07	2.86284e-05	-	Putative_predicted_gene_	-	Unknown
Pros_0909	-11.5125	-1.09144	4.39917e-07	2.00458e-05	COG0516	IMP_dehydrogenase/GMP_reductase_	F	Nucleotide_transport_and_metabolism_
Pros_7295	-12.7983	-1.0889	1.9534e-06	7.5212e-05	COG1051	ADP-ribose_pyrophosphatase_	F	Nucleotide_transport_and_metabolism_
Pros_0737	-13.8116	-1.08883	1.4954e-05	0.00042997	-	Putative_predicted_gene_	-	Unknown
Pros_0833	-13.3338	-1.08114	5.61664e-06	0.000189458	-	Putative_predicted_gene_	-	Unknown
Pros_2594	-11.3775	-1.0807	5.24806e-07	2.30569e-05	COG0260	Leucyl_aminopeptidase_	E	Amino_acid_transport_and_metabolism_
Pros_0862	-13.086	-1.07938	3.95274e-06	0.000138738	-	Putative_predicted_gene_	-	Unknown
Pros_2737	-14.4201	-1.07518	7.70068e-05	0.00187512	COG1758	DNA-directed_RNA_polymerase_subunit_K/omega_	K	Transcription_
Pros_4507	-12.7561	-1.06985	2.71665e-06	0.00010021	COG0638	20S_proteasome_alpha_and_beta_subunits_	O	Posttranslational_modification,_protein_turnover,_chaperones_
Pros_3385	-11.6215	-1.06629	8.59856e-07	3.58289e-05	COG1064	Zn-dependent_alcohol_dehydrogenases_	R	General_function_prediction_only_
Pros_6480	-12.4075	-1.06528	2.03581e-06	7.73806e-05	COG0059	Ketol-acid_reductoisomerase_	E	Amino_acid_transport_and_metabolism_
Pros_6921	-12.41	-1.06523	1.95945e-06	7.5212e-05	COG4760	Predicted_membrane_protein_	S	Function_unknown_
Pros_7321	-13.2412	-1.06408	6.75606e-06	0.00022119	-	Putative_predicted_gene_	-	Unknown
Pros_0852	-12.464	-1.06408	2.23903e-06	8.42828e-05	-	Putative_predicted_gene_	-	Unknown
Pros_3237	-14.6691	-1.05928	0.000193705	0.00417685	COG0517	FOG:_CBS_domain_	R	General_function_prediction_only_
Pros_1068	-14.3032	-1.05802	7.80799e-05	0.00189532	-	Putative_predicted_gene_	-	Unknown
Pros_3525	-14.0821	-1.05531	4.45707e-05	0.00114242	COG4538	Uncharacterized_conserved_protein_	S	Function_unknown_
Pros_3163	-13.3197	-1.05285	9.40093e-06	0.000288394	COG0526	Thiol-disulfide_isomerase_and_thioredoxins_	O	Posttranslational_modification,_protein_turnover,_chaperones_
Pros_3169	-12.3777	-1.0511	2.53646e-06	9.45652e-05	COG0654	2-polyprenyl-6-methoxyphenol_hydroxylase_and_related_FAD-dependent_oxidoreductases_	H	Coenzyme_transport_and_metabolism_
Pros_0384	-13.0021	-1.04607	6.86917e-06	0.000223952	-	Putative_predicted_gene_	-	Unknown
Pros_2593	-11.4583	-1.04464	1.28775e-06	5.11947e-05	COG1249	Pyruvate/2-oxoglutarate_dehydrogenase_complex_dihydrolipoamide_dehydrogenase_(E3)_component,_and_related_enzymes_	C	Energy_production_and_conversion_
Pros_0351	-12.2016	-1.04311	2.53567e-06	9.45652e-05	-	Putative_predicted_gene_	-	Unknown
Pros_1459	-11.2928	-1.04202	1.19245e-06	4.86468e-05	COG0055	F0F1-type_ATP_synthase_beta_subunit_	C	Energy_production_and_conversion_
Pros_2952	-14.8286	-1.04156	0.000338416	0.00669273	-	Putative_predicted_gene_	-	Unknown
Pros_3384	-12.9609	-1.04007	6.97148e-06	0.000226341	-	Putative_predicted_gene_	-	Unknown
Pros_6503	-13.3558	-1.0372	1.35625e-05	0.000394324	COG0721	Asp-tRNAAsn/Glu-tRNAGln_amidotransferase_C_subunit_	J	Translation,_ribosomal_structure_and_biogenesis_
Pros_7566	-11.6998	-1.03692	1.82067e-06	7.05804e-05	COG3844	Kynureninase_	E	Amino_acid_transport_and_metabolism_
Pros_1489	-12.9739	-1.03584	7.84709e-06	0.0002503	-	Putative_predicted_gene_	-	Unknown
Pros_3332	-11.0151	-1.03508	1.20525e-06	4.89132e-05	-	Putative_predicted_gene_	-	Unknown
Pros_3389	-12.3282	-1.03116	3.71082e-06	0.000133248	-	Putative_predicted_gene_	-	Unknown
Pros_0904	-10.8342	-1.03035	1.21192e-06	4.8929e-05	-	Putative_predicted_gene_	-	Unknown
Pros_3065	-15.5815	-1.02733	0.0029371	0.0412358	-	Putative_predicted_gene_	-	Unknown
Pros_8045	-11.7799	-1.02217	2.72646e-06	0.00010021	-	Putative_predicted_gene_	-	Unknown
Pros_0849	-14.1315	-1.02064	9.32879e-05	0.00221379	-	Putative_predicted_gene_	-	Unknown
Pros_4734	-13.0765	-1.01944	1.28761e-05	0.000378606	COG2146	Ferredoxin_subunits_of_nitrite_reductase_and_ring-hydroxylating_dioxygenases_	P	Inorganic_ion_transport_and_metabolism_
Pros_0855	-12.6293	-1.01623	7.02793e-06	0.000227227	-	Putative_predicted_gene_	-	Unknown
Pros_5878	-12.2609	-1.0159	4.84188e-06	0.000166938	COG1219	ATP-dependent_protease_Clp_ATPase_subunit_	O	Posttranslational_modification,_protein_turnover,_chaperones_
Pros_3387	-12.755	-1.01542	9.16885e-06	0.000284636	-	Putative_predicted_gene_	-	Unknown
Pros_4089	-15.4411	-1.01304	0.00188466	0.0289651	-	Putative_predicted_gene_	-	Unknown
Pros_0809	-11.9302	-1.01231	3.6789e-06	0.000132713	-	Putative_predicted_gene_	-	Unknown
Pros_2656	-12.3598	-1.01025	6.08369e-06	0.000201719	COG2040	Homocysteine/selenocysteine_methylase_(S-methylmethionine-dependent)_	E	Amino_acid_transport_and_metabolism_
Pros_6931	-11.5481	-1.00947	2.98915e-06	0.000108839	COG0148	Enolase_	G	Carbohydrate_transport_and_metabolism_
Pros_3245	-12.0816	-1.00913	4.61635e-06	0.000159869	COG2192	Predicted_carbamoyl_transferase_NodU_family_	O	Posttranslational_modification,_protein_turnover,_chaperones_
Pros_6887	-14.0907	-1.00656	0.000114199	0.00264832	-	Putative_predicted_gene_	-	Unknown
Pros_0506	-11.7337	-1.00555	3.76247e-06	0.000133868	COG1013	Pyruvate:ferredoxin_oxidoreductase_and_related_2-oxoacid:ferredoxin_oxidoreductases_beta_subunit_	C	Energy_production_and_conversion_
Pros_2587	-12.8911	-1.00398	1.24821e-05	0.000370947	COG0320	Lipoate_synthase_	H	Coenzyme_transport_and_metabolism_
Pros_4687	-11.6864	-1.00081	3.91287e-06	0.00013796	COG0166	Glucose-6-phosphate_isomerase_	G	Carbohydrate_transport_and_metabolism_
Pros_7113	-12.7843	-1.0007	1.25204e-05	0.000370947	-	Putative_predicted_gene_	-	Unknown
Pros_0194	-15.1999	1.00043	0.0022609	0.0334287	-	Putative_predicted_gene_	-	Unknown
Pros_4572	-13.2264	1.0022	3.28925e-05	0.000877733	COG1251	NAD(P)H-nitrite_reductase_	C	Energy_production_and_conversion_
Pros_8046	-15.5651	1.00559	0.00409181	0.0539362	-	Putative_predicted_gene_	-	Unknown
Pros_6365	-12.9834	1.0302	1.33396e-05	0.000389295	COG1136	ABC-type_antimicrobial_peptide_transport_system_ATPase_component_	V	Defense_mechanisms_
Pros_3906	-14.8032	1.03695	0.000542985	0.0101705	COG0454	Histone_acetyltransferase_HPA2_and_related_acetyltransferases_	K	Transcription_
Pros_5612	-15.8032	1.03695	0.00582604	0.0727509	-	Putative_predicted_gene_	-	Unknown
Pros_2503	-15.1791	1.04201	0.00126297	0.0206745	-	Putative_predicted_gene_	-	Unknown
Pros_6357	-12.4953	1.04226	5.1357e-06	0.000175515	COG1819	Glycosyl_transferases_related_to_UDP-glucuronosyltransferase_	G	Carbohydrate_transport_and_metabolism_
Pros_4994	-14.3094	1.04559	0.000139012	0.00312157	-	Putative_predicted_gene_	-	Unknown
Pros_6355	-12.9299	1.09062	3.91165e-06	0.00013796	COG0596	Predicted_hydrolases_or_acyltransferases_(alpha/beta_hydrolase_superfamily)__	R	General_function_prediction_only_
Pros_4321	-16.011	1.10328	0.00541147	0.068899	-	Putative_predicted_gene_	-	Unknown
Pros_1371	-15.3397	1.10614	0.00117044	0.019613	COG1020	Non-ribosomal_peptide_synthetase_modules_and_related_proteins_	Q	Secondary_metabolites_biosynthesis,_transport_and_catabolism_
Pros_3865	-16.1393	1.12173	0.00699046	0.0829066	-	Putative_predicted_gene_	-	Unknown
Pros_3959	-15.7602	1.12293	0.00234956	0.0344779	-	Putative_predicted_gene_	-	Unknown
Pros_6359	-13.5475	1.15943	3.76129e-06	0.000133868	COG1898	dTDP-4-dehydrorhamnose_35-epimerase_and_related_enzymes_	M	Cell_wall/membrane/envelope_biogenesis_
Pros_7982	-15.3473	1.17459	0.000414281	0.00807019	-	Putative_predicted_gene_	-	Unknown
Pros_4897	-15.7253	1.19275	0.00111193	0.0187537	-	Putative_predicted_gene_	-	Unknown
Pros_6358	-12.59	1.2111	1.53197e-07	8.12051e-06	COG3208	Predicted_thioesterase_involved_in_non-ribosomal_peptide_biosynthesis_	Q	Secondary_metabolites_biosynthesis,_transport_and_catabolism_
Pros_1687	-16.1239	1.30043	0.00173673	0.0270184	-	Putative_predicted_gene_	-	Unknown
Pros_4069	-16.1239	1.30043	0.00173673	0.0270184	-	Putative_predicted_gene_	-	Unknown
Pros_4249	-16.7662	1.34191	0.00680446	0.0818216	-	Putative_predicted_gene_	-	Unknown
Pros_2708	-16.3483	1.34745	0.00197447	0.0298739	-	Putative_predicted_gene_	-	Unknown
Pros_2951	-10.5709	1.35597	2.40135e-10	2.10239e-08	COG1404	Subtilisin-like_serine_proteases_	O	Posttranslational_modification,_protein_turnover,_chaperones_
Pros_5567	-15.759	1.47897	6.48184e-05	0.0016188	-	Putative_predicted_gene_	-	Unknown
Pros_6700	-16.0314	1.64147	3.70027e-05	0.000967533	-	Putative_predicted_gene_	-	Unknown
Pros_6366	-15.2009	2.13261	2.0108e-10	1.82188e-08	-	Putative_predicted_gene_	-	Unknown

## Sheet: DEGs-24h-vs48h
gene	logConc	logFC	P.Value	adj.P.Val	COG	COG_descr	fun_cat	fun_cat_descr
Pros_4060	-10.5911	-5.80906	1.37071e-106	1.06285e-102	-	Putative_predicted_gene_	-	Unknown
Pros_5828	-13.1244	-3.31456	1.50806e-33	1.6705e-30	COG5637	Predicted_integral_membrane_protein_	S	Function_unknown_
Pros_2990	-11.3739	-3.25184	7.8454e-42	3.04166e-38	COG0438	Glycosyltransferase_	M	Cell_wall/membrane/envelope_biogenesis_
Pros_2995	-12.4315	-2.99317	2.95228e-32	2.8615e-29	COG1191	DNA-directed_RNA_polymerase_specialized_sigma_subunit_	K	Transcription_
Pros_6310	-13.5662	-2.9267	1.08986e-24	3.84127e-22	-	Putative_predicted_gene_	-	Unknown
Pros_3323	-11.2822	-2.89946	5.41921e-35	7.00342e-32	-	Putative_predicted_gene_	-	Unknown
Pros_3326	-12.7818	-2.88081	1.92606e-28	1.24456e-25	COG2235	Arginine_deiminase_	E	Amino_acid_transport_and_metabolism_
Pros_7796	-13.0307	-2.86813	4.49713e-27	2.49077e-24	-	Putative_predicted_gene_	-	Unknown
Pros_4591	-14.6694	-2.8431	9.4638e-17	1.56133e-14	COG3360	Uncharacterized_conserved_protein_	S	Function_unknown_
Pros_7997	-8.21765	-2.83925	7.83368e-38	1.51856e-34	-	Putative_predicted_gene_	-	Unknown
Pros_5690	-13.0848	-2.801	1.08113e-25	4.93121e-23	-	Putative_predicted_gene_	-	Unknown
Pros_6813	-11.5785	-2.69911	3.36285e-30	2.89728e-27	COG0784	FOG:_CheY-like_receiver_	T	Signal_transduction_mechanisms_
Pros_2952	-15.6949	-2.6694	6.47618e-10	3.80426e-08	-	Putative_predicted_gene_	-	Unknown
Pros_5879	-12.4561	-2.65121	3.03581e-26	1.56931e-23	COG0740	Protease_subunit_of_ATP-dependent_Clp_proteases_	O	Posttranslational_modification,_protein_turnover,_chaperones_
Pros_4643	-14.3452	-2.63031	1.42638e-16	2.25717e-14	-	Putative_predicted_gene_	-	Unknown
Pros_3390	-13.7562	-2.60758	1.46207e-19	3.14914e-17	-	Putative_predicted_gene_	-	Unknown
Pros_2712	-13.8251	-2.59516	6.93467e-19	1.45328e-16	-	Putative_predicted_gene_	-	Unknown
Pros_1844	-13.7483	-2.56248	8.55783e-19	1.65894e-16	-	Putative_predicted_gene_	-	Unknown
Pros_2977	-14.2126	-2.54526	2.46007e-16	3.40632e-14	-	Putative_predicted_gene_	-	Unknown
Pros_3322	-10.1444	-2.54104	5.42521e-30	4.20671e-27	COG1882	Pyruvate-formate_lyase_	C	Energy_production_and_conversion_
Pros_0903	-12.0238	-2.50176	2.47762e-25	1.01113e-22	COG0234	Co-chaperonin_GroES_(HSP10)_	O	Posttranslational_modification,_protein_turnover,_chaperones_
Pros_5659	-15.2053	-2.47872	5.23887e-11	3.56335e-09	COG0236	Acyl_carrier_protein_	I	Lipid_transport_and_metabolism_
Pros_3385	-12.3777	-2.47381	1.13587e-23	3.66982e-21	COG1064	Zn-dependent_alcohol_dehydrogenases_	R	General_function_prediction_only_
Pros_3391	-11.7859	-2.44256	5.56607e-25	2.15796e-22	COG0517	FOG:_CBS_domain_	R	General_function_prediction_only_
Pros_1189	-10.7393	-2.43409	4.38988e-27	2.49077e-24	COG0499	S-adenosylhomocysteine_hydrolase_	H	Coenzyme_transport_and_metabolism_
Pros_1206	-11.8104	-2.42339	1.50666e-24	5.07942e-22	-	Putative_predicted_gene_	-	Unknown
Pros_3279	-12.5086	-2.3981	5.87766e-22	1.68798e-19	COG0682	Prolipoprotein_diacylglyceryltransferase_	M	Cell_wall/membrane/envelope_biogenesis_
Pros_6925	-10.7618	-2.35351	1.58747e-25	6.83845e-23	COG1252	NADH_dehydrogenase_FAD-containing_subunit_	C	Energy_production_and_conversion_
Pros_0737	-14.49	-2.34081	5.77752e-13	5.09079e-11	-	Putative_predicted_gene_	-	Unknown
Pros_1772	-12.3925	-2.33346	2.25776e-21	5.83555e-19	COG0174	Glutamine_synthetase_	E	Amino_acid_transport_and_metabolism_
Pros_3346	-10.1777	-2.3307	7.37546e-26	3.57433e-23	COG5013	Nitrate_reductase_alpha_subunit_	C	Energy_production_and_conversion_
Pros_3320	-10.8673	-2.31718	1.08458e-24	3.84127e-22	COG3957	Phosphoketolase_	G	Carbohydrate_transport_and_metabolism_
Pros_5689	-14.076	-2.29246	2.60198e-14	2.7638e-12	-	Putative_predicted_gene_	-	Unknown
Pros_3332	-11.6948	-2.28987	1.25623e-22	3.89631e-20	-	Putative_predicted_gene_	-	Unknown
Pros_6081	-15.7811	-2.26594	2.36033e-07	9.24344e-06	-	Putative_predicted_gene_	-	Unknown
Pros_5350	-11.9079	-2.25846	1.37705e-21	3.68194e-19	COG4213	ABC-type_xylose_transport_system_periplasmic_component_	G	Carbohydrate_transport_and_metabolism_
Pros_5297	-12.5219	-2.25381	7.94764e-20	1.86745e-17	COG1764	Predicted_redox_protein_regulator_of_disulfide_bond_formation_	O	Posttranslational_modification,_protein_turnover,_chaperones_
Pros_6644	-12.2153	-2.22769	2.83326e-20	6.86534e-18	-	Putative_predicted_gene_	-	Unknown
Pros_2591	-12.7466	-2.2261	1.00571e-18	1.85674e-16	COG0508	Pyruvate/2-oxoglutarate_dehydrogenase_complex_dihydrolipoamide_acyltransferase_(E2)_component,_and_related_enzymes_	C	Energy_production_and_conversion_
Pros_4728	-11.4652	-2.20997	9.37883e-22	2.59727e-19	COG0057	Glyceraldehyde-3-phosphate_dehydrogenase/erythrose-4-phosphate_dehydrogenase_	G	Carbohydrate_transport_and_metabolism_
Pros_0531	-16.0501	-2.20997	2.11207e-06	6.5771e-05	-	Putative_predicted_gene_	-	Unknown
Pros_1845	-14.5118	-2.20545	1.05756e-11	8.03954e-10	-	Putative_predicted_gene_	-	Unknown
Pros_6306	-13.9281	-2.20308	5.20659e-14	5.11037e-12	COG3861	Uncharacterized_protein_conserved_in_bacteria_	S	Function_unknown_
Pros_4628	-15.9281	-2.20308	8.87274e-07	3.08517e-05	-	Putative_predicted_gene_	-	Unknown
Pros_6315	-13.9625	-2.19498	9.8565e-14	9.3204e-12	-	Putative_predicted_gene_	-	Unknown
Pros_3027	-14.1037	-2.16913	5.20003e-13	4.63461e-11	COG0517	FOG:_CBS_domain_	R	General_function_prediction_only_
Pros_3386	-10.4816	-2.16623	1.68996e-22	5.03998e-20	COG0474	Cation_transport_ATPase_	P	Inorganic_ion_transport_and_metabolism_
Pros_6807	-13.1584	-2.16226	2.40453e-16	3.38995e-14	COG0542	ATPases_with_chaperone_activity_ATP-binding_subunit_	O	Posttranslational_modification,_protein_turnover,_chaperones_
Pros_0794	-11.9521	-2.13995	1.24597e-19	2.76036e-17	-	Putative_predicted_gene_	-	Unknown
Pros_1104	-14.123	-2.13066	1.4962e-12	1.26104e-10	COG2193	Bacterioferritin_(cytochrome_b1)_	P	Inorganic_ion_transport_and_metabolism_
Pros_2530	-16.0926	-2.12508	8.06982e-06	0.000221107	-	Putative_predicted_gene_	-	Unknown
Pros_5044	-15.1092	-2.09191	1.52561e-08	7.17879e-07	-	Putative_predicted_gene_	-	Unknown
Pros_4686	-11.9405	-2.08942	7.55745e-19	1.50258e-16	COG0176	Transaldolase_	G	Carbohydrate_transport_and_metabolism_
Pros_0092	-13.004	-2.0814	7.51026e-16	9.70576e-14	COG1278	Cold_shock_proteins_	K	Transcription_
Pros_6124	-16.1148	-2.08068	1.12694e-05	0.000296214	-	Putative_predicted_gene_	-	Unknown
Pros_0828	-13.5522	-2.07999	4.54237e-14	4.57422e-12	-	Putative_predicted_gene_	-	Unknown
Pros_1891	-16.2671	-2.05108	4.05448e-05	0.000944097	-	Putative_predicted_gene_	-	Unknown
Pros_7243	-10.5586	-2.05055	2.20882e-20	5.52491e-18	-	Putative_predicted_gene_	-	Unknown
Pros_5880	-12.1235	-2.04693	7.6973e-18	1.35647e-15	COG0740	Protease_subunit_of_ATP-dependent_Clp_proteases_	O	Posttranslational_modification,_protein_turnover,_chaperones_
Pros_5537	-11.6842	-2.04685	9.67709e-19	1.83015e-16	COG0395	ABC-type_sugar_transport_system_permease_component_	G	Carbohydrate_transport_and_metabolism_
Pros_0079	-13.7935	-2.02738	9.09631e-13	7.92504e-11	-	Putative_predicted_gene_	-	Unknown
Pros_3334	-11.5912	-2.01316	2.47246e-18	4.45848e-16	COG2223	Nitrate/nitrite_transporter_	P	Inorganic_ion_transport_and_metabolism_
Pros_7371	-12.7512	-2.01081	8.8718e-16	1.12774e-13	-	Putative_predicted_gene_	-	Unknown
Pros_0538	-13.2077	-1.99491	3.48953e-14	3.56305e-12	-	Putative_predicted_gene_	-	Unknown
Pros_1641	-12.3089	-1.98546	1.71115e-16	2.60162e-14	COG0233	Ribosome_recycling_factor_	J	Translation,_ribosomal_structure_and_biogenesis_
Pros_0330	-14.8721	-1.97505	1.8623e-08	8.64686e-07	COG1366	Anti-anti-sigma_regulatory_factor_(antagonist_of_anti-sigma_factor)_	T	Signal_transduction_mechanisms_
Pros_2848	-15.0464	-1.96638	5.19275e-08	2.26205e-06	-	Putative_predicted_gene_	-	Unknown
Pros_6519	-12.2573	-1.96436	2.35499e-16	3.38159e-14	COG2086	Electron_transfer_flavoprotein_beta_subunit_	C	Energy_production_and_conversion_
Pros_6875	-11.7369	-1.94157	4.93309e-17	8.31548e-15	COG1875	Predicted_ATPase_related_to_phosphate_starvation-inducible_protein_PhoH_	T	Signal_transduction_mechanisms_
Pros_4577	-14.0004	-1.94065	3.57746e-11	2.49907e-09	COG1278	Cold_shock_proteins_	K	Transcription_
Pros_2431	-13.6683	-1.93788	4.41661e-12	3.53056e-10	-	Putative_predicted_gene_	-	Unknown
Pros_2594	-11.8549	-1.93058	1.21453e-16	1.96197e-14	COG0260	Leucyl_aminopeptidase_	E	Amino_acid_transport_and_metabolism_
Pros_5687	-15.571	-1.91209	2.88591e-06	8.77543e-05	-	Putative_predicted_gene_	-	Unknown
Pros_1933	-12.4713	-1.9068	5.07821e-15	5.96613e-13	COG0834	ABC-type_amino_acid_transport/signal_transduction_systems_periplasmic_component/domain_	E	Amino_acid_transport_and_metabolism_
Pros_2622	-12.7913	-1.90577	2.45588e-14	2.64485e-12	COG1845	Heme/copper-type_cytochrome/quinol_oxidase_subunit_3_	C	Energy_production_and_conversion_
Pros_3389	-12.817	-1.90408	3.49228e-14	3.56305e-12	-	Putative_predicted_gene_	-	Unknown
Pros_0053	-11.8718	-1.89672	4.05539e-16	5.51676e-14	-	Putative_predicted_gene_	-	Unknown
Pros_5469	-15.4206	-1.8921	1.9844e-06	6.22957e-05	-	Putative_predicted_gene_	-	Unknown
Pros_6429	-13.5646	-1.8828	8.20726e-12	6.36391e-10	-	Putative_predicted_gene_	-	Unknown
Pros_1007	-11.4323	-1.87814	1.46869e-16	2.27765e-14	COG0538	Isocitrate_dehydrogenases_	C	Energy_production_and_conversion_
Pros_3347	-11.7749	-1.87765	5.11418e-16	6.83712e-14	COG1140	Nitrate_reductase_beta_subunit_	C	Energy_production_and_conversion_
Pros_5349	-13.8996	-1.86728	9.49855e-11	6.24168e-09	COG1129	ABC-type_sugar_transport_system_ATPase_component_	G	Carbohydrate_transport_and_metabolism_
Pros_0823	-12.2489	-1.86204	5.97409e-15	6.91389e-13	-	Putative_predicted_gene_	-	Unknown
Pros_1015	-11.6567	-1.85983	6.13797e-16	8.06674e-14	COG0039	Malate/lactate_dehydrogenases_	C	Energy_production_and_conversion_
Pros_5352	-11.0755	-1.84134	1.88565e-16	2.75874e-14	COG1048	Aconitase_A_	C	Energy_production_and_conversion_
Pros_4558	-11.5699	-1.82038	1.5832e-15	1.98002e-13	COG0747	ABC-type_dipeptide_transport_system_periplasmic_component_	E	Amino_acid_transport_and_metabolism_
Pros_1700	-11.608	-1.81712	2.10593e-15	2.59197e-13	-	Putative_predicted_gene_	-	Unknown
Pros_4812	-12.489	-1.8128	8.93369e-14	8.65898e-12	COG0214	Pyridoxine_biosynthesis_enzyme_	H	Coenzyme_transport_and_metabolism_
Pros_1899	-13.5794	-1.81171	4.47308e-11	3.09681e-09	COG1396	Predicted_transcriptional_regulators_	K	Transcription_
Pros_0530	-15.7111	-1.8069	2.06541e-05	0.000510037	-	Putative_predicted_gene_	-	Unknown
Pros_0367	-10.4105	-1.80049	1.85943e-16	2.75874e-14	COG0443	Molecular_chaperone_	O	Posttranslational_modification,_protein_turnover,_chaperones_
Pros_1631	-15.0752	-1.79108	8.14076e-07	2.85627e-05	-	Putative_predicted_gene_	-	Unknown
Pros_2580	-12.3478	-1.78346	1.05861e-13	9.88976e-12	COG0174	Glutamine_synthetase_	E	Amino_acid_transport_and_metabolism_
Pros_6632	-11.2926	-1.78297	2.41694e-15	2.92827e-13	-	Putative_predicted_gene_	-	Unknown
Pros_2858	-12.8299	-1.77973	1.40362e-12	1.196e-10	COG2326	Uncharacterized_conserved_protein_	S	Function_unknown_
Pros_0904	-11.2612	-1.77963	2.65905e-15	3.17204e-13	-	Putative_predicted_gene_	-	Unknown
Pros_3341	-13.1451	-1.76894	7.52518e-12	5.89397e-10	-	Putative_predicted_gene_	-	Unknown
Pros_5678	-15.0874	-1.76663	1.31667e-06	4.4389e-05	-	Putative_predicted_gene_	-	Unknown
Pros_1718	-11.5218	-1.74721	1.55333e-14	1.74558e-12	COG1012	NAD-dependent_aldehyde_dehydrogenases_	C	Energy_production_and_conversion_
Pros_0594	-14.7875	-1.74579	2.39908e-07	9.34798e-06	-	Putative_predicted_gene_	-	Unknown
Pros_0614	-12.7422	-1.74469	2.0169e-12	1.66373e-10	COG1309	Transcriptional_regulator_	K	Transcription_
Pros_2088	-13.6558	-1.74267	3.0434e-10	1.88788e-08	-	Putative_predicted_gene_	-	Unknown
Pros_7280	-15.8368	-1.74175	8.68484e-05	0.00182995	-	Putative_predicted_gene_	-	Unknown
Pros_1256	-16.1613	-1.73651	0.000299766	0.00529473	-	Putative_predicted_gene_	-	Unknown
Pros_7305	-14.0211	-1.73106	2.8252e-09	1.49025e-07	-	Putative_predicted_gene_	-	Unknown
Pros_0760	-11.2423	-1.72098	1.75704e-14	1.94629e-12	COG0372	Citrate_synthase_	C	Energy_production_and_conversion_
Pros_3395	-11.3321	-1.72075	2.17188e-14	2.37194e-12	COG0589	Universal_stress_protein_UspA_and_related_nucleotide-binding_proteins_	T	Signal_transduction_mechanisms_
Pros_5258	-11.4389	-1.71656	3.48391e-14	3.56305e-12	COG1529	Aerobic-type_carbon_monoxide_dehydrogenase_large_subunit_CoxL/CutL_homologs_	C	Energy_production_and_conversion_
Pros_5637	-13.043	-1.71461	2.07399e-11	1.47539e-09	-	Putative_predicted_gene_	-	Unknown
Pros_7365	-15.5896	-1.71004	2.84783e-05	0.000679014	-	Putative_predicted_gene_	-	Unknown
Pros_6767	-12.6314	-1.70775	3.30632e-12	2.69866e-10	-	Putative_predicted_gene_	-	Unknown
Pros_2593	-11.842	-1.70739	1.50168e-13	1.3862e-11	COG1249	Pyruvate/2-oxoglutarate_dehydrogenase_complex_dihydrolipoamide_dehydrogenase_(E3)_component,_and_related_enzymes_	C	Energy_production_and_conversion_
Pros_3163	-13.697	-1.70285	9.80919e-10	5.39436e-08	COG0526	Thiol-disulfide_isomerase_and_thioredoxins_	O	Posttranslational_modification,_protein_turnover,_chaperones_
Pros_5037	-13.2247	-1.7014	7.34411e-11	4.90916e-09	-	Putative_predicted_gene_	-	Unknown
Pros_2601	-12.3469	-1.69969	1.28183e-12	1.10437e-10	COG0667	Predicted_oxidoreductases_(related_to_aryl-alcohol_dehydrogenases)_	C	Energy_production_and_conversion_
Pros_0275	-12.9323	-1.69875	1.95614e-11	1.40444e-09	-	Putative_predicted_gene_	-	Unknown
Pros_6785	-13.9579	-1.69855	5.08839e-09	2.57878e-07	COG1146	Ferredoxin_	C	Energy_production_and_conversion_
Pros_6406	-12.8621	-1.69122	1.73693e-11	1.27058e-09	COG1595	DNA-directed_RNA_polymerase_specialized_sigma_subunit_sigma24_homolog_	K	Transcription_
Pros_0822	-10.2304	-1.68227	9.20485e-15	1.04962e-12	COG0050	GTPases_-_translation_elongation_factors_	J	Translation,_ribosomal_structure_and_biogenesis_
Pros_4460	-13.1457	-1.67894	8.36877e-11	5.54628e-09	-	Putative_predicted_gene_	-	Unknown
Pros_4734	-13.4559	-1.67352	4.20412e-10	2.54678e-08	COG2146	Ferredoxin_subunits_of_nitrite_reductase_and_ring-hydroxylating_dioxygenases_	P	Inorganic_ion_transport_and_metabolism_
Pros_0306	-15.0778	-1.67257	3.53068e-06	0.000105702	-	Putative_predicted_gene_	-	Unknown
Pros_4515	-14.829	-1.66274	1.09716e-06	3.71501e-05	-	Putative_predicted_gene_	-	Unknown
Pros_2613	-15.8799	-1.65559	0.000275399	0.00493173	COG0425	Predicted_redox_protein_regulator_of_disulfide_bond_formation_	O	Posttranslational_modification,_protein_turnover,_chaperones_
Pros_4685	-11.3678	-1.64943	2.36002e-13	2.15289e-11	COG0021	Transketolase_	G	Carbohydrate_transport_and_metabolism_
Pros_2612	-14.6215	-1.64632	4.80822e-07	1.74219e-05	COG0517	FOG:_CBS_domain_	R	General_function_prediction_only_
Pros_6068	-10.2653	-1.63581	4.72221e-14	4.69436e-12	COG1410	Methionine_synthase_I_cobalamin-binding_domain_	E	Amino_acid_transport_and_metabolism_
Pros_0385	-14.4401	-1.63378	2.30664e-07	9.07905e-06	-	Putative_predicted_gene_	-	Unknown
Pros_2735	-13.6904	-1.63126	3.8267e-09	1.97815e-07	-	Putative_predicted_gene_	-	Unknown
Pros_4474	-16.1036	-1.62104	0.000543102	0.00879168	-	Putative_predicted_gene_	-	Unknown
Pros_4967	-10.3977	-1.61918	9.70035e-14	9.28599e-12	COG0209	Ribonucleotide_reductase_alpha_subunit_	F	Nucleotide_transport_and_metabolism_
Pros_6503	-13.6978	-1.61647	5.0299e-09	2.56591e-07	COG0721	Asp-tRNAAsn/Glu-tRNAGln_amidotransferase_C_subunit_	J	Translation,_ribosomal_structure_and_biogenesis_
Pros_2600	-14.3854	-1.6057	2.49222e-07	9.66233e-06	-	Putative_predicted_gene_	-	Unknown
Pros_4781	-14.057	-1.60541	3.93971e-08	1.74563e-06	-	Putative_predicted_gene_	-	Unknown
Pros_3387	-13.1	-1.60066	4.75217e-10	2.85646e-08	-	Putative_predicted_gene_	-	Unknown
Pros_0734	-12.128	-1.60013	9.59032e-12	7.36271e-10	COG1329	Transcriptional_regulators_similar_to_M._xanthus_CarD_	K	Transcription_
Pros_1394	-13.5116	-1.59828	3.26996e-09	1.7017e-07	-	Putative_predicted_gene_	-	Unknown
Pros_6903	-12.709	-1.59398	9.80763e-11	6.39062e-09	COG4398	Uncharacterized_protein_conserved_in_bacteria_	S	Function_unknown_
Pros_0826	-12.1883	-1.59375	1.31096e-11	9.77419e-10	-	Putative_predicted_gene_	-	Unknown
Pros_5286	-12.334	-1.59352	2.25986e-11	1.593e-09	COG0112	Glycine/serine_hydroxymethyltransferase_	E	Amino_acid_transport_and_metabolism_
Pros_1389	-11.7414	-1.59258	3.65407e-12	2.95143e-10	COG1683	Uncharacterized_conserved_protein_	S	Function_unknown_
Pros_2726	-13.219	-1.59126	9.14203e-10	5.09981e-08	-	Putative_predicted_gene_	-	Unknown
Pros_7798	-13.3771	-1.58903	2.57512e-09	1.37707e-07	-	Putative_predicted_gene_	-	Unknown
Pros_4532	-11.4028	-1.58783	1.63927e-12	1.36676e-10	COG0464	ATPases_of_the_AAA+_class_	O	Posttranslational_modification,_protein_turnover,_chaperones_
Pros_4507	-13.0666	-1.58613	4.98008e-10	2.97043e-08	COG0638	20S_proteasome_alpha_and_beta_subunits_	O	Posttranslational_modification,_protein_turnover,_chaperones_
Pros_0842	-13.1634	-1.58581	8.48114e-10	4.76542e-08	-	Putative_predicted_gene_	-	Unknown
Pros_0839	-12.4674	-1.57917	5.11407e-11	3.50925e-09	-	Putative_predicted_gene_	-	Unknown
Pros_0837	-13.5408	-1.57664	6.60658e-09	3.28381e-07	-	Putative_predicted_gene_	-	Unknown
Pros_6180	-16.5048	-1.57574	0.0022933	0.0289613	-	Putative_predicted_gene_	-	Unknown
Pros_3349	-13.0764	-1.56659	8.19858e-10	4.6744e-08	COG2181	Nitrate_reductase_gamma_subunit_	C	Energy_production_and_conversion_
Pros_7598	-10.0083	-1.56576	3.48564e-13	3.14275e-11	-	Putative_predicted_gene_	-	Unknown
Pros_3444	-15.9257	-1.56396	0.000645307	0.0101085	COG0640	Predicted_transcriptional_regulators_	K	Transcription_
Pros_1715	-11.9301	-1.55507	1.93581e-11	1.40283e-09	COG0160	4-aminobutyrate_aminotransferase_and_related_aminotransferases_	E	Amino_acid_transport_and_metabolism_
Pros_4587	-12.8166	-1.55117	4.01595e-10	2.4714e-08	COG0312	Predicted_Zn-dependent_proteases_and_their_inactivated_homologs_	R	General_function_prediction_only_
Pros_3327	-12.9346	-1.54612	7.05068e-10	4.07992e-08	COG0078	Ornithine_carbamoyltransferase_	E	Amino_acid_transport_and_metabolism_
Pros_1713	-12.4005	-1.54219	1.17722e-10	7.48212e-09	COG0747	ABC-type_dipeptide_transport_system_periplasmic_component_	E	Amino_acid_transport_and_metabolism_
Pros_4516	-15.3209	-1.54012	4.7982e-05	0.00109106	-	Putative_predicted_gene_	-	Unknown
Pros_3394	-16.1441	-1.54012	0.00133912	0.0187428	-	Putative_predicted_gene_	-	Unknown
Pros_0806	-11.6405	-1.53889	1.25939e-11	9.48087e-10	-	Putative_predicted_gene_	-	Unknown
Pros_1440	-13.2765	-1.53632	4.26651e-09	2.1909e-07	-	Putative_predicted_gene_	-	Unknown
Pros_4966	-11.6528	-1.53395	1.61494e-11	1.1926e-09	COG0208	Ribonucleotide_reductase_beta_subunit_	F	Nucleotide_transport_and_metabolism_
Pros_6743	-14.1756	-1.53303	3.41852e-07	1.28054e-05	-	Putative_predicted_gene_	-	Unknown
Pros_3097	-14.7677	-1.51874	5.13795e-06	0.000150908	-	Putative_predicted_gene_	-	Unknown
Pros_1934	-12.7165	-1.51691	6.72431e-10	3.92032e-08	-	Putative_predicted_gene_	-	Unknown
Pros_3237	-14.9497	-1.51587	1.7969e-05	0.000456825	COG0517	FOG:_CBS_domain_	R	General_function_prediction_only_
Pros_2737	-14.6898	-1.50974	5.26738e-06	0.000154125	COG1758	DNA-directed_RNA_polymerase_subunit_K/omega_	K	Transcription_
Pros_7304	-14.4696	-1.50535	1.81845e-06	5.82657e-05	-	Putative_predicted_gene_	-	Unknown
Pros_3233	-12.5048	-1.50449	4.12527e-10	2.51869e-08	COG0753	Catalase_	P	Inorganic_ion_transport_and_metabolism_
Pros_6671	-12.2438	-1.49738	2.2951e-10	1.44685e-08	COG1595	DNA-directed_RNA_polymerase_specialized_sigma_subunit_sigma24_homolog_	K	Transcription_
Pros_3150	-10.4626	-1.49363	6.0127e-12	4.75739e-10	COG0265	Trypsin-like_serine_proteases_typically_periplasmic,_contain_C-terminal_PDZ_domain_	O	Posttranslational_modification,_protein_turnover,_chaperones_
Pros_2981	-11.6202	-1.48344	6.32269e-11	4.26314e-09	COG1012	NAD-dependent_aldehyde_dehydrogenases_	C	Energy_production_and_conversion_
Pros_5321	-12.8519	-1.48064	2.70627e-09	1.43729e-07	COG0637	Predicted_phosphatase/phosphohexomutase_	R	General_function_prediction_only_
Pros_0820	-12.345	-1.47634	5.32905e-10	3.15431e-08	-	Putative_predicted_gene_	-	Unknown
Pros_0834	-13.5028	-1.47342	4.59334e-08	2.01225e-06	-	Putative_predicted_gene_	-	Unknown
Pros_2721	-15.4186	-1.473	0.000167219	0.0032174	COG1393	Arsenate_reductase_and_related_proteins_glutaredoxin_family_	P	Inorganic_ion_transport_and_metabolism_
Pros_6768	-12.9501	-1.46736	5.90389e-09	2.97265e-07	COG1595	DNA-directed_RNA_polymerase_specialized_sigma_subunit_sigma24_homolog_	K	Transcription_
Pros_3333	-13.3021	-1.455	2.82099e-08	1.27174e-06	COG0517	FOG:_CBS_domain_	R	General_function_prediction_only_
Pros_1638	-11.394	-1.4494	1.04643e-10	6.76167e-09	-	Putative_predicted_gene_	-	Unknown
Pros_4097	-15.8911	-1.44701	0.00139798	0.0193916	-	Putative_predicted_gene_	-	Unknown
Pros_2617	-13.1925	-1.4433	2.1382e-08	9.69566e-07	-	Putative_predicted_gene_	-	Unknown
Pros_1861	-13.051	-1.43609	1.5276e-08	7.17879e-07	-	Putative_predicted_gene_	-	Unknown
Pros_0841	-12.0964	-1.43444	7.11196e-10	4.0849e-08	-	Putative_predicted_gene_	-	Unknown
Pros_0555	-12.9269	-1.42082	1.35692e-08	6.49478e-07	COG1666	Uncharacterized_protein_conserved_in_bacteria_	S	Function_unknown_
Pros_5640	-10.8753	-1.41709	1.06481e-10	6.82361e-09	COG2609	Pyruvate_dehydrogenase_complex_dehydrogenase_(E1)_component_	C	Energy_production_and_conversion_
Pros_6664	-15.0004	-1.41459	8.01085e-05	0.00170181	COG5496	Predicted_thioesterase_	R	General_function_prediction_only_
Pros_3383	-15.8237	-1.40685	0.00131234	0.0184345	-	Putative_predicted_gene_	-	Unknown
Pros_6433	-15.8237	-1.40685	0.00131234	0.0184345	-	Putative_predicted_gene_	-	Unknown
Pros_6481	-13.6076	-1.40626	2.55009e-07	9.7888e-06	COG0440	Acetolactate_synthase_small_(regulatory)_subunit_	E	Amino_acid_transport_and_metabolism_
Pros_3255	-13.7827	-1.40519	5.2746e-07	1.90229e-05	-	Putative_predicted_gene_	-	Unknown
Pros_1500	-13.5561	-1.40173	2.10552e-07	8.41556e-06	-	Putative_predicted_gene_	-	Unknown
Pros_6639	-15.9155	-1.3981	0.0023906	0.0298979	-	Putative_predicted_gene_	-	Unknown
Pros_2680	-13.8951	-1.39427	9.73012e-07	3.35322e-05	-	Putative_predicted_gene_	-	Unknown
Pros_1901	-14.632	-1.39427	1.6739e-05	0.000426953	COG1959	Predicted_transcriptional_regulator_	K	Transcription_
Pros_1453	-12.8734	-1.39357	2.08573e-08	9.51339e-07	COG0356	F0F1-type_ATP_synthase_subunit_a_	C	Energy_production_and_conversion_
Pros_0729	-11.9707	-1.39103	1.76632e-09	9.51112e-08	COG0588	Phosphoglycerate_mutase_1_	G	Carbohydrate_transport_and_metabolism_
Pros_1867	-13.4457	-1.38631	2.18574e-07	8.6914e-06	COG0289	Dihydrodipicolinate_reductase_	E	Amino_acid_transport_and_metabolism_
Pros_6518	-12.9686	-1.38358	3.79132e-08	1.68953e-06	COG2025	Electron_transfer_flavoprotein_alpha_subunit_	C	Energy_production_and_conversion_
Pros_1459	-11.5147	-1.38102	8.33684e-10	4.71853e-08	COG0055	F0F1-type_ATP_synthase_beta_subunit_	C	Energy_production_and_conversion_
Pros_0827	-10.7136	-1.37808	2.59469e-10	1.62252e-08	-	Putative_predicted_gene_	-	Unknown
Pros_3525	-14.2888	-1.36387	6.45113e-06	0.000181239	COG4538	Uncharacterized_conserved_protein_	S	Function_unknown_
Pros_5873	-13.98	-1.36071	2.58127e-06	7.94251e-05	COG0105	Nucleoside_diphosphate_kinase_	F	Nucleotide_transport_and_metabolism_
Pros_5677	-15.6875	-1.35828	0.00115793	0.016627	COG0454	Histone_acetyltransferase_HPA2_and_related_acetyltransferases_	K	Transcription_
Pros_6670	-15.2929	-1.35569	0.000460449	0.00757492	-	Putative_predicted_gene_	-	Unknown
Pros_0424	-14.2364	-1.35538	7.503e-06	0.000208524	COG0838	NADH:ubiquinone_oxidoreductase_subunit_3_(chain_A)_	C	Energy_production_and_conversion_
Pros_4780	-13.0067	-1.35421	9.01304e-08	3.79821e-06	-	Putative_predicted_gene_	-	Unknown
Pros_4804	-13.4814	-1.34747	4.22573e-07	1.55291e-05	COG1862	Preprotein_translocase_subunit_YajC_	U	Intracellular_trafficking,_secretion,_and_vesicular_transport_
Pros_0386	-14.297	-1.34747	8.9618e-06	0.000240449	-	Putative_predicted_gene_	-	Unknown
Pros_5764	-11.3639	-1.34639	1.6089e-09	8.72408e-08	COG0747	ABC-type_dipeptide_transport_system_periplasmic_component_	E	Amino_acid_transport_and_metabolism_
Pros_7823	-12.8435	-1.34597	5.46654e-08	2.35486e-06	COG0526	Thiol-disulfide_isomerase_and_thioredoxins_	O	Posttranslational_modification,_protein_turnover,_chaperones_
Pros_3309	-15.0864	-1.34035	0.000200148	0.00378524	COG0776	Bacterial_nucleoid_DNA-binding_protein_	L	Replication,_recombination_and_repair_
Pros_3151	-12.0438	-1.33969	7.44206e-09	3.67552e-07	COG0842	ABC-type_multidrug_transport_system_permease_component_	V	Defense_mechanisms_
Pros_6182	-15.0408	-1.33367	0.000155909	0.00305283	COG2154	Pterin-4a-carbinolamine_dehydratase_	H	Coenzyme_transport_and_metabolism_
Pros_4687	-11.9043	-1.33177	6.35956e-09	3.18142e-07	COG0166	Glucose-6-phosphate_isomerase_	G	Carbohydrate_transport_and_metabolism_
Pros_0738	-16.2483	-1.33153	0.00764597	0.0749518	-	Putative_predicted_gene_	-	Unknown
Pros_4529	-13.0076	-1.32892	1.43725e-07	5.92789e-06	-	Putative_predicted_gene_	-	Unknown
Pros_0838	-12.9734	-1.32771	1.25284e-07	5.19494e-06	-	Putative_predicted_gene_	-	Unknown
Pros_0830	-11.8606	-1.32234	7.83503e-09	3.84511e-07	-	Putative_predicted_gene_	-	Unknown
Pros_3342	-13.8887	-1.31952	3.94112e-06	0.000117536	-	Putative_predicted_gene_	-	Unknown
Pros_0840	-12.9892	-1.31917	1.61394e-07	6.58656e-06	-	Putative_predicted_gene_	-	Unknown
Pros_7191	-12.6332	-1.31885	5.23325e-08	2.26696e-06	-	Putative_predicted_gene_	-	Unknown
Pros_5707	-14.5634	-1.31772	4.71244e-05	0.00107471	COG0346	Lactoylglutathione_lyase_and_related_lyases_	E	Amino_acid_transport_and_metabolism_
Pros_4746	-15.5634	-1.31772	0.00155718	0.021109	-	Putative_predicted_gene_	-	Unknown
Pros_2723	-16.1483	-1.31772	0.00526378	0.0567451	-	Putative_predicted_gene_	-	Unknown
Pros_4657	-12.6345	-1.31622	5.63358e-08	2.41341e-06	COG0396	ABC-type_transport_system_involved_in_Fe-S_cluster_assembly_ATPase_component_	O	Posttranslational_modification,_protein_turnover,_chaperones_
Pros_1390	-12.9909	-1.3158	1.76429e-07	7.12516e-06	COG1595	DNA-directed_RNA_polymerase_specialized_sigma_subunit_sigma24_homolog_	K	Transcription_
Pros_2745	-13.2847	-1.31477	4.54486e-07	1.6545e-05	COG0242	N-formylmethionyl-tRNA_deformylase_	J	Translation,_ribosomal_structure_and_biogenesis_
Pros_6646	-11.8279	-1.31472	8.35341e-09	4.07373e-07	COG1191	DNA-directed_RNA_polymerase_specialized_sigma_subunit_	K	Transcription_
Pros_0331	-14.1244	-1.31456	9.82782e-06	0.000260976	-	Putative_predicted_gene_	-	Unknown
Pros_6622	-10.1663	-1.311	9.69826e-10	5.37145e-08	COG0567	2-oxoglutarate_dehydrogenase_complex_dehydrogenase_(E1)_component,_and_related_enzymes_	C	Energy_production_and_conversion_
Pros_5708	-15.8718	-1.31063	0.00372542	0.0427321	-	Putative_predicted_gene_	-	Unknown
Pros_6369	-14.5004	-1.3095	3.78839e-05	0.000887467	-	Putative_predicted_gene_	-	Unknown
Pros_2620	-12.038	-1.30355	1.85619e-08	8.64686e-07	COG0723	Rieske_Fe-S_protein_	C	Energy_production_and_conversion_
Pros_0341	-12.6411	-1.303	8.14265e-08	3.45017e-06	-	Putative_predicted_gene_	-	Unknown
Pros_4914	-12.0294	-1.29697	2.00643e-08	9.20585e-07	COG2986	Histidine_ammonia-lyase_	E	Amino_acid_transport_and_metabolism_
Pros_2621	-11.7629	-1.2941	1.31573e-08	6.37636e-07	COG2010	Cytochrome_c_mono-_and_diheme_variants_	C	Energy_production_and_conversion_
Pros_6480	-12.5662	-1.27793	1.16281e-07	4.84756e-06	COG0059	Ketol-acid_reductoisomerase_	E	Amino_acid_transport_and_metabolism_
Pros_1981	-12.0586	-1.2741	4.01376e-08	1.76834e-06	COG2225	Malate_synthase_	C	Energy_production_and_conversion_
Pros_7271	-13.6559	-1.27347	3.3803e-06	0.000101592	COG1881	Phospholipid-binding_protein_	R	General_function_prediction_only_
Pros_6635	-8.13841	-1.26837	1.33622e-09	7.29653e-08	-	Putative_predicted_gene_	-	Unknown
Pros_3384	-13.1249	-1.26334	6.88863e-07	2.43901e-05	-	Putative_predicted_gene_	-	Unknown
Pros_6678	-13.4762	-1.26114	2.36207e-06	7.297e-05	COG0483	Archaeal_fructose-16-bisphosphatase_and_related_enzymes_of_inositol_monophosphatase_family_	G	Carbohydrate_transport_and_metabolism_
Pros_2610	-13.7559	-1.25967	6.42051e-06	0.000181239	COG0316	Uncharacterized_conserved_protein_	S	Function_unknown_
Pros_6931	-11.7241	-1.25673	3.05176e-08	1.36782e-06	COG0148	Enolase_	G	Carbohydrate_transport_and_metabolism_
Pros_6314	-14.8571	-1.25632	0.000228126	0.00419167	-	Putative_predicted_gene_	-	Unknown
Pros_4792	-14.2591	-1.25514	3.5746e-05	0.000839922	-	Putative_predicted_gene_	-	Unknown
Pros_0816	-12.9432	-1.25395	5.39425e-07	1.93644e-05	-	Putative_predicted_gene_	-	Unknown
Pros_6806	-14.9449	-1.25061	0.000368005	0.00631308	-	Putative_predicted_gene_	-	Unknown
Pros_3896	-15.2896	-1.24907	0.00130776	0.0184345	-	Putative_predicted_gene_	-	Unknown
Pros_4661	-13.2246	-1.24361	1.43634e-06	4.80059e-05	COG2345	Predicted_transcriptional_regulator_	K	Transcription_
Pros_5334	-14.6723	-1.24056	0.000150657	0.00297251	COG0262	Dihydrofolate_reductase_	H	Coenzyme_transport_and_metabolism_
Pros_6876	-12.4542	-1.22684	2.69994e-07	1.02624e-05	COG0020	Undecaprenyl_pyrophosphate_synthase_	I	Lipid_transport_and_metabolism_
Pros_3331	-14.7924	-1.22548	0.000293683	0.00521102	COG1131	ABC-type_multidrug_transport_system_ATPase_component_	V	Defense_mechanisms_
Pros_3231	-15.1459	-1.22129	0.000878797	0.0132314	-	Putative_predicted_gene_	-	Unknown
Pros_2587	-13.0509	-1.21892	1.47879e-06	4.92126e-05	COG0320	Lipoate_synthase_	H	Coenzyme_transport_and_metabolism_
Pros_2713	-13.9617	-1.21682	2.05494e-05	0.000509075	COG0352	Thiamine_monophosphate_synthase_	H	Coenzyme_transport_and_metabolism_
Pros_0836	-12.1122	-1.21515	1.67404e-07	6.79606e-06	-	Putative_predicted_gene_	-	Unknown
Pros_6862	-13.5161	-1.21317	6.43339e-06	0.000181239	-	Putative_predicted_gene_	-	Unknown
Pros_0849	-14.2801	-1.21308	6.63109e-05	0.00145247	-	Putative_predicted_gene_	-	Unknown
Pros_0831	-12.0602	-1.21197	1.52987e-07	6.27651e-06	-	Putative_predicted_gene_	-	Unknown
Pros_0909	-11.625	-1.21169	7.22335e-08	3.07746e-06	COG0516	IMP_dehydrogenase/GMP_reductase_	F	Nucleotide_transport_and_metabolism_
Pros_3348	-13.0907	-1.20997	1.92925e-06	6.08106e-05	COG2180	Nitrate_reductase_delta_subunit_	C	Energy_production_and_conversion_
Pros_7338	-12.646	-1.20446	6.98639e-07	2.46238e-05	-	Putative_predicted_gene_	-	Unknown
Pros_3321	-13.0357	-1.20308	1.92782e-06	6.08106e-05	COG1180	Pyruvate-formate_lyase-activating_enzyme_	O	Posttranslational_modification,_protein_turnover,_chaperones_
Pros_3008	-15.4281	-1.20308	0.00200086	0.0259009	-	Putative_predicted_gene_	-	Unknown
Pros_4909	-12.1557	-1.20177	2.59512e-07	9.9126e-06	-	Putative_predicted_gene_	-	Unknown
Pros_5851	-13.5714	-1.20046	9.29336e-06	0.000247631	COG1057	Nicotinic_acid_mononucleotide_adenylyltransferase_	H	Coenzyme_transport_and_metabolism_
Pros_1019	-12.0431	-1.19975	2.03493e-07	8.17559e-06	COG0180	Tryptophanyl-tRNA_synthetase_	J	Translation,_ribosomal_structure_and_biogenesis_
Pros_1140	-13.0264	-1.19889	1.92745e-06	6.08106e-05	COG1213	Predicted_sugar_nucleotidyltransferases_	M	Cell_wall/membrane/envelope_biogenesis_
Pros_3261	-14.5237	-1.19801	0.000171977	0.00330076	-	Putative_predicted_gene_	-	Unknown
Pros_2007	-13.5081	-1.19723	7.9638e-06	0.00022054	-	Putative_predicted_gene_	-	Unknown
Pros_0801	-13.3589	-1.19479	5.92097e-06	0.000170042	-	Putative_predicted_gene_	-	Unknown
Pros_2785	-13.643	-1.19298	1.23076e-05	0.000320246	COG0231	Translation_elongation_factor_P_(EF-P)/translation_initiation_factor_5A_(eIF-5A)_	J	Translation,_ribosomal_structure_and_biogenesis_
Pros_2911	-13.3042	-1.19219	4.73383e-06	0.0001401	-	Putative_predicted_gene_	-	Unknown
Pros_3399	-13.5288	-1.18781	1.11812e-05	0.000294895	COG2197	Response_regulator_containing_a_CheY-like_receiver_domain_and_an_HTH_DNA-binding_domain_	T	Signal_transduction_mechanisms_
Pros_0719	-14.1138	-1.18781	5.4342e-05	0.00121564	-	Putative_predicted_gene_	-	Unknown
Pros_6444	-14.3799	-1.18166	0.000139393	0.00276432	COG0066	3-isopropylmalate_dehydratase_small_subunit_	E	Amino_acid_transport_and_metabolism_
Pros_3420	-12.787	-1.17823	1.51668e-06	5.0258e-05	COG2837	Predicted_iron-dependent_peroxidase_	P	Inorganic_ion_transport_and_metabolism_
Pros_5852	-11.8218	-1.17632	2.51194e-07	9.69033e-06	COG0501	Zn-dependent_protease_with_chaperone_function_	O	Posttranslational_modification,_protein_turnover,_chaperones_
Pros_6911	-12.0382	-1.17531	3.41255e-07	1.28054e-05	COG0626	Cystathionine_beta-lyases/cystathionine_gamma-synthases_	E	Amino_acid_transport_and_metabolism_
Pros_2827	-13.7424	-1.17358	2.14657e-05	0.000528397	COG0262	Dihydrofolate_reductase_	H	Coenzyme_transport_and_metabolism_
Pros_0854	-11.7064	-1.17238	2.20821e-07	8.73596e-06	COG0202	DNA-directed_RNA_polymerase_alpha_subunit/40_kD_subunit_	K	Transcription_
Pros_5236	-13.7454	-1.1676	2.42414e-05	0.000591609	-	Putative_predicted_gene_	-	Unknown
Pros_5686	-14.0787	-1.16335	6.86299e-05	0.00149063	COG0288	Carbonic_anhydrase_	P	Inorganic_ion_transport_and_metabolism_
Pros_2996	-14.0114	-1.1616	6.21008e-05	0.00137227	-	Putative_predicted_gene_	-	Unknown
Pros_1134	-14.3062	-1.16092	0.000165676	0.0031996	-	Putative_predicted_gene_	-	Unknown
Pros_3388	-14.3939	-1.15365	0.000191087	0.00362272	-	Putative_predicted_gene_	-	Unknown
Pros_4957	-12.5562	-1.14906	1.63542e-06	5.30587e-05	COG0448	ADP-glucose_pyrophosphorylase_	G	Carbohydrate_transport_and_metabolism_
Pros_1623	-15.7182	-1.14893	0.00599328	0.06188	-	Putative_predicted_gene_	-	Unknown
Pros_2719	-13.6314	-1.14753	2.65011e-05	0.000640155	COG3409	Putative_peptidoglycan-binding_domain-containing_protein_	M	Cell_wall/membrane/envelope_biogenesis_
Pros_0835	-12.8041	-1.14406	3.24406e-06	9.78773e-05	-	Putative_predicted_gene_	-	Unknown
Pros_1542	-15.2361	-1.14215	0.00263222	0.0325521	COG0509	Glycine_cleavage_system_H_protein_(lipoate-binding)_	E	Amino_acid_transport_and_metabolism_
Pros_1640	-12.7151	-1.13698	3.13581e-06	9.49807e-05	COG0528	Uridylate_kinase_	F	Nucleotide_transport_and_metabolism_
Pros_0800	-10.2115	-1.134	1.14996e-07	4.81989e-06	COG0086	DNA-directed_RNA_polymerase_beta'_subunit/160_kD_subunit_	K	Transcription_
Pros_1457	-11.3974	-1.13224	3.52002e-07	1.31222e-05	COG0056	F0F1-type_ATP_synthase_alpha_subunit_	C	Energy_production_and_conversion_
Pros_0012	-13.94	-1.13203	8.13677e-05	0.00171914	COG1366	Anti-anti-sigma_regulatory_factor_(antagonist_of_anti-sigma_factor)_	T	Signal_transduction_mechanisms_
Pros_4721	-13.82	-1.13148	6.04398e-05	0.0013467	COG1414	Transcriptional_regulator_	K	Transcription_
Pros_4496	-13.4058	-1.12988	1.85562e-05	0.000470211	COG0805	Sec-independent_protein_secretion_pathway_component_TatC_	U	Intracellular_trafficking,_secretion,_and_vesicular_transport_
Pros_2486	-13.0843	-1.12892	8.52305e-06	0.000231887	COG0614	ABC-type_Fe3+-hydroxamate_transport_system_periplasmic_component_	P	Inorganic_ion_transport_and_metabolism_
Pros_6123	-14.6258	-1.12508	0.000607184	0.00964776	-	Putative_predicted_gene_	-	Unknown
Pros_0532	-15.0076	-1.12508	0.00172952	0.0229636	-	Putative_predicted_gene_	-	Unknown
Pros_3224	-15.5285	-1.12508	0.00526908	0.0567451	COG1734	DnaK_suppressor_protein_	T	Signal_transduction_mechanisms_
Pros_4270	-15.5926	-1.12508	0.00718681	0.0719052	-	Putative_predicted_gene_	-	Unknown
Pros_1026	-12.2783	-1.12288	1.6167e-06	5.27525e-05	COG1744	Uncharacterized_ABC-type_transport_system_periplasmic_component/surface_lipoprotein_	R	General_function_prediction_only_
Pros_2864	-12.4263	-1.11777	2.64832e-06	8.11663e-05	COG0133	Tryptophan_synthase_beta_chain_	E	Amino_acid_transport_and_metabolism_
Pros_6712	-14.6314	-1.11385	0.000717528	0.0111052	COG0695	Glutaredoxin_and_related_proteins_	O	Posttranslational_modification,_protein_turnover,_chaperones_
Pros_5907	-13.8296	-1.1122	7.72168e-05	0.00164942	COG0242	N-formylmethionyl-tRNA_deformylase_	J	Translation,_ribosomal_structure_and_biogenesis_
Pros_5547	-13.3038	-1.11166	1.98391e-05	0.000496233	-	Putative_predicted_gene_	-	Unknown
Pros_1851	-11.816	-1.11072	1.02327e-06	3.49535e-05	COG0532	Translation_initiation_factor_2_(IF-2;_GTPase)_	J	Translation,_ribosomal_structure_and_biogenesis_
Pros_4570	-15.1532	-1.10896	0.00227599	0.0288366	COG2146	Ferredoxin_subunits_of_nitrite_reductase_and_ring-hydroxylating_dioxygenases_	P	Inorganic_ion_transport_and_metabolism_
Pros_5483	-13.6008	-1.10859	4.39954e-05	0.0010163	COG1881	Phospholipid-binding_protein_	R	General_function_prediction_only_
Pros_2808	-14.2024	-1.1084	0.000240012	0.00435844	COG1799	Uncharacterized_protein_conserved_in_bacteria_	S	Function_unknown_
Pros_2883	-12.0949	-1.10766	1.76575e-06	5.70486e-05	COG0683	ABC-type_branched-chain_amino_acid_transport_systems_periplasmic_component_	E	Amino_acid_transport_and_metabolism_
Pros_3431	-15.3609	-1.10646	0.00331034	0.038774	COG1937	Uncharacterized_protein_conserved_in_bacteria_	S	Function_unknown_
Pros_0384	-13.0843	-1.10587	1.30122e-05	0.000337447	-	Putative_predicted_gene_	-	Unknown
Pros_1559	-15.4178	-1.10571	0.00444334	0.0492195	-	Putative_predicted_gene_	-	Unknown
Pros_0282	-14.637	-1.10254	0.000847301	0.0128571	-	Putative_predicted_gene_	-	Unknown
Pros_6900	-11.3464	-1.10089	6.80502e-07	2.42046e-05	COG3185	4-hydroxyphenylpyruvate_dioxygenase_and_related_hemolysins_	E	Amino_acid_transport_and_metabolism_
Pros_1003	-13.8361	-1.0992	9.8553e-05	0.002027	-	Putative_predicted_gene_	-	Unknown
Pros_5121	-12.9366	-1.09733	1.03479e-05	0.000273848	COG2222	Predicted_phosphosugar_isomerases_	M	Cell_wall/membrane/envelope_biogenesis_
Pros_3228	-12.0288	-1.09365	2.0201e-06	6.31608e-05	COG0129	Dihydroxyacid_dehydratase/phosphogluconate_dehydratase_	E	Amino_acid_transport_and_metabolism_
Pros_6982	-10.6037	-1.09066	4.36403e-07	1.59616e-05	COG1028	Dehydrogenases_with_different_specificities_(related_to_short-chain_alcohol_dehydrogenases)_	I	Lipid_transport_and_metabolism_
Pros_0843	-12.5859	-1.08972	5.73962e-06	0.000165446	-	Putative_predicted_gene_	-	Unknown
Pros_1005	-11.8233	-1.0866	1.77611e-06	5.71451e-05	COG0372	Citrate_synthase_	C	Energy_production_and_conversion_
Pros_3260	-13.2512	-1.08626	2.46163e-05	0.000598353	COG1063	Threonine_dehydrogenase_and_related_Zn-dependent_dehydrogenases_	E	Amino_acid_transport_and_metabolism_
Pros_1572	-11.7499	-1.08547	1.61918e-06	5.27525e-05	COG0568	DNA-directed_RNA_polymerase_sigma_subunit_(sigma70/sigma32)_	K	Transcription_
Pros_4725	-14.9024	-1.08444	0.00142613	0.0197162	COG1314	Preprotein_translocase_subunit_SecG_	U	Intracellular_trafficking,_secretion,_and_vesicular_transport_
Pros_3343	-14.19	-1.08374	0.000306247	0.00539691	-	Putative_predicted_gene_	-	Unknown
Pros_1654	-12.5182	-1.08356	6.17314e-06	0.000176629	COG1012	NAD-dependent_aldehyde_dehydrogenases_	C	Energy_production_and_conversion_
Pros_6562	-11.5664	-1.08081	1.37429e-06	4.61308e-05	COG0616	Periplasmic_serine_proteases_(ClpP_class)_	O	Posttranslational_modification,_protein_turnover,_chaperones_
Pros_1487	-12.6743	-1.07882	8.04583e-06	0.000221107	COG0183	Acetyl-CoA_acetyltransferase_	I	Lipid_transport_and_metabolism_
Pros_3400	-14.3751	-1.07808	0.000444552	0.0073655	-	Putative_predicted_gene_	-	Unknown
Pros_5511	-15.1696	-1.07617	0.00337854	0.0394537	COG0640	Predicted_transcriptional_regulators_	K	Transcription_
Pros_2880	-11.5079	-1.07355	1.52351e-06	5.02692e-05	COG0469	Pyruvate_kinase_	G	Carbohydrate_transport_and_metabolism_
Pros_2672	-13.5392	-1.07242	6.67335e-05	0.00145719	COG0745	Response_regulators_consisting_of_a_CheY-like_receiver_domain_and_a_winged-helix_DNA-binding_domain_	T	Signal_transduction_mechanisms_
Pros_0503	-11.5732	-1.06712	1.83436e-06	5.85334e-05	-	Putative_predicted_gene_	-	Unknown
Pros_1399	-12.1923	-1.06712	4.34168e-06	0.000128986	COG1653	ABC-type_sugar_transport_system_periplasmic_component_	G	Carbohydrate_transport_and_metabolism_
Pros_6919	-13.8331	-1.06698	0.000155316	0.00304891	-	Putative_predicted_gene_	-	Unknown
Pros_7800	-13.7244	-1.06521	0.000113493	0.00228579	-	Putative_predicted_gene_	-	Unknown
Pros_1314	-14.2754	-1.06368	0.000415026	0.00701113	-	Putative_predicted_gene_	-	Unknown
Pros_5085	-11.2798	-1.06129	1.58598e-06	5.21088e-05	COG0515	Serine/threonine_protein_kinase_	R	General_function_prediction_only_
Pros_6649	-13.856	-1.05949	0.000180527	0.00343933	-	Putative_predicted_gene_	-	Unknown
Pros_2022	-14.593	-1.05949	0.00105412	0.0153586	COG0319	Predicted_metal-dependent_hydrolase_	R	General_function_prediction_only_
Pros_1494	-12.6934	-1.05769	1.31098e-05	0.000338844	COG3118	Thioredoxin_domain-containing_protein_	O	Posttranslational_modification,_protein_turnover,_chaperones_
Pros_2623	-14.4134	-1.05752	0.000630012	0.00992909	COG0784	FOG:_CheY-like_receiver_	T	Signal_transduction_mechanisms_
Pros_6634	-12.1089	-1.05669	4.9932e-06	0.000147214	-	Putative_predicted_gene_	-	Unknown
Pros_0436	-11.636	-1.05469	2.69152e-06	8.21656e-05	COG1008	NADH:ubiquinone_oxidoreductase_subunit_4_(chain_M)_	C	Energy_production_and_conversion_
Pros_5988	-14.6949	-1.05469	0.0013233	0.0185549	COG1396	Predicted_transcriptional_regulators_	K	Transcription_
Pros_0102	-15.2799	-1.05469	0.00588301	0.0609851	-	Putative_predicted_gene_	-	Unknown
Pros_2442	-15.0906	-1.04791	0.00393896	0.0447185	-	Putative_predicted_gene_	-	Unknown
Pros_4660	-12.2081	-1.04764	6.96683e-06	0.000195021	COG0719	ABC-type_transport_system_involved_in_Fe-S_cluster_assembly_permease_component_	O	Posttranslational_modification,_protein_turnover,_chaperones_
Pros_0427	-12.1367	-1.0474	6.21198e-06	0.000177087	COG0649	NADH:ubiquinone_oxidoreductase_49_kD_subunit_7_	C	Energy_production_and_conversion_
Pros_0728	-13.3637	-1.04582	6.60387e-05	0.00145061	-	Putative_predicted_gene_	-	Unknown
Pros_2615	-13.4777	-1.04435	8.83032e-05	0.00185055	COG1622	Heme/copper-type_cytochrome/quinol_oxidases_subunit_2_	C	Energy_production_and_conversion_
Pros_0428	-12.9233	-1.04262	2.71406e-05	0.000653565	COG1905	NADH:ubiquinone_oxidoreductase_24_kD_subunit_	C	Energy_production_and_conversion_
Pros_2616	-11.9901	-1.04231	5.72768e-06	0.000165446	COG0843	Heme/copper-type_cytochrome/quinol_oxidases_subunit_1_	C	Energy_production_and_conversion_
Pros_1176	-14.5715	-1.03892	0.00117044	0.0167137	-	Putative_predicted_gene_	-	Unknown
Pros_2604	-12.2443	-1.0371	8.86669e-06	0.000238723	COG1842	Phage_shock_protein_A_(IM30)_suppresses_sigma54-dependent_transcription_	K	Transcription_
Pros_4134	-15.3431	-1.03316	0.00782065	0.0763745	-	Putative_predicted_gene_	-	Unknown
Pros_7321	-13.278	-1.03282	6.20346e-05	0.00137227	-	Putative_predicted_gene_	-	Unknown
Pros_3574	-12.6562	-1.03086	1.97115e-05	0.000494636	-	Putative_predicted_gene_	-	Unknown
Pros_0795	-12.6237	-1.03017	2.00382e-05	0.000498768	-	Putative_predicted_gene_	-	Unknown
Pros_6930	-13.8144	-1.0295	0.000234381	0.0042668	COG2919	Septum_formation_initiator_	D	Cell_cycle_control,_cell_division,_chromosome_partitioning_
Pros_5881	-12.4418	-1.02911	1.4717e-05	0.000379123	COG0544	FKBP-type_peptidyl-prolyl_cis-trans_isomerase_(trigger_factor)_	O	Posttranslational_modification,_protein_turnover,_chaperones_
Pros_5943	-12.1459	-1.02886	8.80725e-06	0.000238378	COG0488	ATPase_components_of_ABC_transporters_with_duplicated_ATPase_domains_	R	General_function_prediction_only_
Pros_5154	-13.2434	-1.02643	6.88854e-05	0.001492	-	Putative_predicted_gene_	-	Unknown
Pros_6467	-12.1026	-1.02393	8.82313e-06	0.000238378	COG0111	Phosphoglycerate_dehydrogenase_and_related_dehydrogenases_	H	Coenzyme_transport_and_metabolism_
Pros_5176	-14.4881	-1.02344	0.00127988	0.0181137	-	Putative_predicted_gene_	-	Unknown
Pros_0861	-12.5035	-1.02235	1.89992e-05	0.000479869	-	Putative_predicted_gene_	-	Unknown
Pros_3325	-12.2107	-1.01816	1.21704e-05	0.000317743	COG0531	Amino_acid_transporters_	E	Amino_acid_transport_and_metabolism_
Pros_4504	-12.9358	-1.01765	4.2975e-05	0.00099769	COG0545	FKBP-type_peptidyl-prolyl_cis-trans_isomerases_1_	O	Posttranslational_modification,_protein_turnover,_chaperones_
Pros_7230	-12.3712	-1.0173	1.57868e-05	0.000403995	-	Putative_predicted_gene_	-	Unknown
Pros_3846	-13.5827	-1.01655	0.000175904	0.00336779	COG1259	Uncharacterized_conserved_protein_	S	Function_unknown_
Pros_6655	-13.4482	-1.01633	0.000122671	0.00245152	-	Putative_predicted_gene_	-	Unknown
Pros_6654	-11.9674	-1.01528	9.08533e-06	0.000242923	COG0502	Biotin_synthase_and_related_enzymes_	H	Coenzyme_transport_and_metabolism_
Pros_7776	-12.5679	-1.01498	2.22125e-05	0.00054505	-	Putative_predicted_gene_	-	Unknown
Pros_2863	-13.2372	-1.01405	8.07427e-05	0.0017106	COG0134	Indole-3-glycerol_phosphate_synthase_	E	Amino_acid_transport_and_metabolism_
Pros_2896	-13.097	-1.01271	6.21183e-05	0.00137227	COG0834	ABC-type_amino_acid_transport/signal_transduction_systems_periplasmic_component/domain_	E	Amino_acid_transport_and_metabolism_
Pros_7234	-15.1543	-1.01219	0.00556546	0.0587951	-	Putative_predicted_gene_	-	Unknown
Pros_0296	-14.6494	-1.01142	0.00212195	0.0272411	-	Putative_predicted_gene_	-	Unknown
Pros_4948	-13.7342	-1.01057	0.000243348	0.00439841	COG3483	Tryptophan_23-dioxygenase_(vermilion)_	E	Amino_acid_transport_and_metabolism_
Pros_4738	-13.9412	-1.00682	0.00042849	0.00719159	COG0491	Zn-dependent_hydrolases_including_glyoxylases_	R	General_function_prediction_only_
Pros_6861	-11.5154	-1.00597	6.33378e-06	0.000179898	COG0114	Fumarase_	C	Energy_production_and_conversion_
Pros_0862	-13.101	-1.00462	7.32984e-05	0.00157758	-	Putative_predicted_gene_	-	Unknown
Pros_3505	-14.3575	-1.0044	0.00124546	0.0177198	-	Putative_predicted_gene_	-	Unknown
Pros_5193	-12.6783	-1.00333	3.38628e-05	0.000798091	-	Putative_predicted_gene_	-	Unknown
Pros_6978	-11.6195	1.00154	7.1089e-06	0.000198282	-	Putative_predicted_gene_	-	Unknown
Pros_5161	-14.9874	1.0042	0.00365246	0.0422074	-	Putative_predicted_gene_	-	Unknown
Pros_7986	-15.2853	1.00737	0.00570193	0.0596663	-	Putative_predicted_gene_	-	Unknown
Pros_6205	-4.94885	1.01325	9.27067e-07	3.20914e-05	COG1960	Acyl-CoA_dehydrogenases_	I	Lipid_transport_and_metabolism_
Pros_6984	-14.3557	1.01861	0.000810289	0.0123196	COG2771	DNA-binding_HTH_domain-containing_proteins_	K	Transcription_
Pros_0607	-15.4296	1.03104	0.0074317	0.0735018	-	Putative_predicted_gene_	-	Unknown
Pros_5394	-14.9422	1.035	0.00282469	0.0342765	-	Putative_predicted_gene_	-	Unknown
Pros_8013	-14.6451	1.04485	0.00111857	0.0161817	-	Putative_predicted_gene_	-	Unknown
Pros_4903	-11.4703	1.04928	2.13257e-06	6.61439e-05	-	Putative_predicted_gene_	-	Unknown
Pros_5433	-14.9324	1.05463	0.00195203	0.025396	-	Putative_predicted_gene_	-	Unknown
Pros_8010	-14.4024	1.08549	0.000435749	0.00726623	-	Putative_predicted_gene_	-	Unknown
Pros_4403	-15.4024	1.08549	0.00483422	0.0527208	COG2764	Uncharacterized_protein_conserved_in_bacteria_	S	Function_unknown_
Pros_4438	-15.4024	1.08549	0.00483422	0.0527208	COG2141	Coenzyme_F420-dependent_N5N10-methylene_tetrahydromethanopterin_reductase_and_related_flavin-dependent_oxidoreductases_	C	Energy_production_and_conversion_
Pros_4293	-15.6696	1.09376	0.00758323	0.0745252	-	Putative_predicted_gene_	-	Unknown
Pros_0327	-14.6138	1.10758	0.000476955	0.00778592	-	Putative_predicted_gene_	-	Unknown
Pros_7674	-14.8707	1.11981	0.00104733	0.0152938	-	Putative_predicted_gene_	-	Unknown
Pros_4208	-11.4134	1.12077	4.08232e-07	1.50735e-05	COG0566	rRNA_methylases_	J	Translation,_ribosomal_structure_and_biogenesis_
Pros_7309	-15.7539	1.13126	0.00564883	0.0594315	-	Putative_predicted_gene_	-	Unknown
Pros_7985	-14.9528	1.13411	0.000851424	0.0128944	-	Putative_predicted_gene_	-	Unknown
Pros_0187	-14.7456	1.14794	0.000424834	0.00714569	-	Putative_predicted_gene_	-	Unknown
Pros_1114	-12.0257	1.1622	3.77102e-07	1.39907e-05	COG1960	Acyl-CoA_dehydrogenases_	I	Lipid_transport_and_metabolism_
Pros_4369	-12.0052	1.17082	2.9776e-07	1.12626e-05	COG0596	Predicted_hydrolases_or_acyltransferases_(alpha/beta_hydrolase_superfamily)__	R	General_function_prediction_only_
Pros_4614	-12.6629	1.18274	8.53287e-07	2.98036e-05	COG1690	Uncharacterized_conserved_protein_	S	Function_unknown_
Pros_2379	-12.9715	1.23816	6.1899e-07	2.21182e-05	-	Putative_predicted_gene_	-	Unknown
Pros_3940	-13.4169	1.27041	1.08349e-06	3.6848e-05	COG0494	NTP_pyrophosphohydrolases_including_oxidative_damage_repair_enzymes_	L	Replication,_recombination_and_repair_
Pros_5600	-12.1755	1.30207	1.87757e-08	8.66586e-07	-	Putative_predicted_gene_	-	Unknown
Pros_5208	-12.0856	1.30689	1.35468e-08	6.49478e-07	COG1230	Co/Zn/Cd_efflux_system_component_	P	Inorganic_ion_transport_and_metabolism_
Pros_3409	-15.8061	1.36677	0.00139798	0.0193916	-	Putative_predicted_gene_	-	Unknown
Pros_6708	-12.184	1.37166	3.18724e-09	1.66986e-07	-	Putative_predicted_gene_	-	Unknown
Pros_3865	-16.0596	1.38588	0.00180168	0.0237589	-	Putative_predicted_gene_	-	Unknown
Pros_7983	-15.6168	1.40544	0.000430601	0.0072114	-	Putative_predicted_gene_	-	Unknown
Pros_0560	-15.1847	1.43971	7.53536e-05	0.00161407	-	Putative_predicted_gene_	-	Unknown
Pros_7457	-13.353	1.46555	1.52248e-08	7.17879e-07	-	Putative_predicted_gene_	-	Unknown
Pros_0108	-16.3008	1.54735	0.00157061	0.021254	-	Putative_predicted_gene_	-	Unknown
Pros_5718	-14.6242	1.55564	1.01134e-06	3.46987e-05	COG1327	Predicted_transcriptional_regulator_consists_of_a_Zn-ribbon_and_ATP-cone_domains_	K	Transcription_
Pros_7658	-12.4178	2.02548	2.55265e-17	4.3985e-15	-	Putative_predicted_gene_	-	Unknown
Pros_7657	-12.302	2.11633	7.40607e-19	1.50258e-16	-	Putative_predicted_gene_	-	Unknown
Pros_6707	-12.1909	2.15237	1.11135e-19	2.53453e-17	-	Putative_predicted_gene_	-	Unknown
Pros_7459	-12.6928	2.83172	2.63736e-29	1.8591e-26	-	Putative_predicted_gene_	-	Unknown
Pros_5601	-9.91308	2.92184	1.4015e-38	3.6224e-35	-	Putative_predicted_gene_	-	Unknown
Pros_7458	-11.3612	2.98807	3.13435e-37	4.86075e-34	-	Putative_predicted_gene_	-	Unknown

## Sheet: DEGs-24h-vs54h
gene	logConc	logFC	P.Value	adj.P.Val	COG	COG_descr	fun_cat	fun_cat_descr
Pros_4060	-10.5219	-5.5943	5.92869e-99	4.57043e-95	-	Putative_predicted_gene_	-	Unknown
Pros_3323	-11.6142	-3.48722	7.75298e-44	1.49419e-40	-	Putative_predicted_gene_	-	Unknown
Pros_6813	-11.7261	-2.91789	2.39362e-32	3.0754e-29	COG0784	FOG:_CheY-like_receiver_	T	Signal_transduction_mechanisms_
Pros_3391	-12.0563	-2.90701	1.29477e-30	9.98141e-28	COG0517	FOG:_CBS_domain_	R	General_function_prediction_only_
Pros_2990	-11.174	-2.77559	1.02207e-31	1.12559e-28	COG0438	Glycosyltransferase_	M	Cell_wall/membrane/envelope_biogenesis_
Pros_3322	-10.2638	-2.70362	1.82201e-32	2.80917e-29	COG1882	Pyruvate-formate_lyase_	C	Energy_production_and_conversion_
Pros_1844	-13.8222	-2.63392	2.3831e-17	5.74104e-15	-	Putative_predicted_gene_	-	Unknown
Pros_3341	-13.6143	-2.63092	1.60788e-18	4.13173e-16	-	Putative_predicted_gene_	-	Unknown
Pros_3342	-14.5792	-2.62415	2.50302e-13	3.5733e-11	-	Putative_predicted_gene_	-	Unknown
Pros_2995	-12.2712	-2.59629	1.23797e-24	6.81681e-22	COG1191	DNA-directed_RNA_polymerase_specialized_sigma_subunit_	K	Transcription_
Pros_4211	-11.9539	-2.58092	1.27104e-25	7.53725e-23	COG1721	Uncharacterized_conserved_protein_(some_members_contain_a_von_Willebrand_factor_type_A_(vWA)_domain)_	R	General_function_prediction_only_
Pros_4460	-13.6179	-2.54685	1.29615e-17	3.22323e-15	-	Putative_predicted_gene_	-	Unknown
Pros_2712	-13.8303	-2.52909	3.2118e-16	7.07423e-14	-	Putative_predicted_gene_	-	Unknown
Pros_3400	-15.103	-2.45764	1.2959e-09	9.8912e-08	-	Putative_predicted_gene_	-	Unknown
Pros_6925	-10.8455	-2.44448	2.27125e-26	1.45909e-23	COG1252	NADH_dehydrogenase_FAD-containing_subunit_	C	Energy_production_and_conversion_
Pros_2977	-14.1813	-2.40613	2.7889e-13	3.90902e-11	-	Putative_predicted_gene_	-	Unknown
Pros_3385	-12.3444	-2.33093	2.50999e-20	9.21404e-18	COG1064	Zn-dependent_alcohol_dehydrogenases_	R	General_function_prediction_only_
Pros_3386	-10.5896	-2.30594	2.40032e-24	1.2336e-21	COG0474	Cation_transport_ATPase_	P	Inorganic_ion_transport_and_metabolism_
Pros_3334	-11.7714	-2.29727	1.37929e-21	5.5963e-19	COG2223	Nitrate/nitrite_transporter_	P	Inorganic_ion_transport_and_metabolism_
Pros_5879	-12.3107	-2.28407	1.04589e-19	3.50556e-17	COG0740	Protease_subunit_of_ATP-dependent_Clp_proteases_	O	Posttranslational_modification,_protein_turnover,_chaperones_
Pros_3279	-12.4896	-2.28367	4.72667e-19	1.34955e-16	COG0682	Prolipoprotein_diacylglyceryltransferase_	M	Cell_wall/membrane/envelope_biogenesis_
Pros_3326	-12.5135	-2.26775	7.61557e-19	2.09673e-16	COG2235	Arginine_deiminase_	E	Amino_acid_transport_and_metabolism_
Pros_4643	-14.2	-2.26363	6.26155e-12	7.31368e-10	-	Putative_predicted_gene_	-	Unknown
Pros_3346	-10.1628	-2.22445	1.7685e-23	8.52084e-21	COG5013	Nitrate_reductase_alpha_subunit_	C	Energy_production_and_conversion_
Pros_3320	-10.8581	-2.22244	1.97652e-22	8.96295e-20	COG3957	Phosphoketolase_	G	Carbohydrate_transport_and_metabolism_
Pros_5690	-12.8164	-2.18794	1.23486e-16	2.79985e-14	-	Putative_predicted_gene_	-	Unknown
Pros_3332	-11.6675	-2.15882	1.01658e-19	3.50556e-17	-	Putative_predicted_gene_	-	Unknown
Pros_1718	-11.7655	-2.15824	1.97366e-19	6.08597e-17	COG1012	NAD-dependent_aldehyde_dehydrogenases_	C	Energy_production_and_conversion_
Pros_5537	-11.7764	-2.15482	2.65163e-19	7.86209e-17	COG0395	ABC-type_sugar_transport_system_permease_component_	G	Carbohydrate_transport_and_metabolism_
Pros_5466	-15.7435	-2.14761	7.34744e-06	0.000243096	-	Putative_predicted_gene_	-	Unknown
Pros_1772	-12.3175	-2.10703	3.51562e-17	8.21269e-15	COG0174	Glutamine_synthetase_	E	Amino_acid_transport_and_metabolism_
Pros_5849	-13.0455	-2.09854	1.07877e-14	1.98005e-12	-	Putative_predicted_gene_	-	Unknown
Pros_7705	-15.1259	-2.02659	4.60087e-07	2.03599e-05	-	Putative_predicted_gene_	-	Unknown
Pros_2431	-13.7422	-2.00931	2.17545e-11	2.26629e-09	-	Putative_predicted_gene_	-	Unknown
Pros_5828	-12.4931	-1.97571	5.544e-15	1.1247e-12	COG5637	Predicted_integral_membrane_protein_	S	Function_unknown_
Pros_5689	-13.9489	-1.9618	2.03531e-10	1.74336e-08	-	Putative_predicted_gene_	-	Unknown
Pros_0841	-12.3876	-1.94046	8.91159e-15	1.6756e-12	-	Putative_predicted_gene_	-	Unknown
Pros_0079	-13.7824	-1.9289	1.71187e-10	1.55256e-08	-	Putative_predicted_gene_	-	Unknown
Pros_3389	-12.8602	-1.91412	3.32952e-13	4.4254e-11	-	Putative_predicted_gene_	-	Unknown
Pros_2982	-13.5996	-1.90923	5.14506e-11	5.02067e-09	COG0506	Proline_dehydrogenase_	E	Amino_acid_transport_and_metabolism_
Pros_2580	-12.4326	-1.87679	6.65482e-14	1.09153e-11	COG0174	Glutamine_synthetase_	E	Amino_acid_transport_and_metabolism_
Pros_6875	-11.742	-1.8755	2.24804e-15	4.68382e-13	COG1875	Predicted_ATPase_related_to_phosphate_starvation-inducible_protein_PhoH_	T	Signal_transduction_mechanisms_
Pros_4812	-12.5581	-1.87459	1.73081e-13	2.51751e-11	COG0214	Pyridoxine_biosynthesis_enzyme_	H	Coenzyme_transport_and_metabolism_
Pros_4507	-13.2484	-1.8733	1.03113e-11	1.13557e-09	COG0638	20S_proteasome_alpha_and_beta_subunits_	O	Posttranslational_modification,_protein_turnover,_chaperones_
Pros_3027	-13.9935	-1.87242	1.93034e-09	1.41903e-07	COG0517	FOG:_CBS_domain_	R	General_function_prediction_only_
Pros_3387	-13.2732	-1.87064	1.55321e-11	1.68643e-09	-	Putative_predicted_gene_	-	Unknown
Pros_5044	-15.0353	-1.86789	1.96508e-06	7.7686e-05	-	Putative_predicted_gene_	-	Unknown
Pros_2088	-13.7512	-1.85718	4.53354e-10	3.67884e-08	-	Putative_predicted_gene_	-	Unknown
Pros_1358	-15.8901	-1.85441	0.000159196	0.00326394	-	Putative_predicted_gene_	-	Unknown
Pros_5297	-12.351	-1.83571	1.23475e-13	1.83052e-11	COG1764	Predicted_redox_protein_regulator_of_disulfide_bond_formation_	O	Posttranslational_modification,_protein_turnover,_chaperones_
Pros_1631	-15.1348	-1.83395	3.8605e-06	0.000137431	-	Putative_predicted_gene_	-	Unknown
Pros_2594	-11.8416	-1.82776	1.47063e-14	2.63654e-12	COG0260	Leucyl_aminopeptidase_	E	Amino_acid_transport_and_metabolism_
Pros_3390	-13.3984	-1.81575	1.23371e-10	1.13223e-08	-	Putative_predicted_gene_	-	Unknown
Pros_3224	-15.9107	-1.81319	0.000216832	0.00418937	COG1734	DnaK_suppressor_protein_	T	Signal_transduction_mechanisms_
Pros_0053	-11.8672	-1.81129	2.76747e-14	4.84873e-12	-	Putative_predicted_gene_	-	Unknown
Pros_6315	-13.8081	-1.80978	2.02299e-09	1.4575e-07	-	Putative_predicted_gene_	-	Unknown
Pros_1715	-12.0952	-1.80888	7.94302e-14	1.24965e-11	COG0160	4-aminobutyrate_aminotransferase_and_related_aminotransferases_	E	Amino_acid_transport_and_metabolism_
Pros_1206	-11.5413	-1.80884	7.76448e-15	1.49641e-12	-	Putative_predicted_gene_	-	Unknown
Pros_4591	-14.1904	-1.80875	2.15842e-08	1.24173e-06	COG3360	Uncharacterized_conserved_protein_	S	Function_unknown_
Pros_6862	-13.8473	-1.79918	2.8252e-09	1.9446e-07	-	Putative_predicted_gene_	-	Unknown
Pros_3395	-11.4081	-1.7964	7.45265e-15	1.47314e-12	COG0589	Universal_stress_protein_UspA_and_related_nucleotide-binding_proteins_	T	Signal_transduction_mechanisms_
Pros_6644	-12.0347	-1.79012	1.07946e-13	1.63168e-11	-	Putative_predicted_gene_	-	Unknown
Pros_4718	-15.546	-1.78558	6.51609e-05	0.00157331	-	Putative_predicted_gene_	-	Unknown
Pros_6785	-14.0383	-1.78292	1.55046e-08	9.12404e-07	COG1146	Ferredoxin_	C	Energy_production_and_conversion_
Pros_6306	-13.756	-1.78267	2.92254e-09	1.9763e-07	COG3861	Uncharacterized_protein_conserved_in_bacteria_	S	Function_unknown_
Pros_7365	-15.6635	-1.78148	8.68484e-05	0.00194626	-	Putative_predicted_gene_	-	Unknown
Pros_2612	-14.7261	-1.77915	8.15997e-07	3.534e-05	COG0517	FOG:_CBS_domain_	R	General_function_prediction_only_
Pros_0385	-14.5501	-1.77736	4.26021e-07	1.90941e-05	-	Putative_predicted_gene_	-	Unknown
Pros_0903	-11.694	-1.76585	5.80117e-14	9.722e-12	COG0234	Co-chaperonin_GroES_(HSP10)_	O	Posttranslational_modification,_protein_turnover,_chaperones_
Pros_0092	-12.8828	-1.76269	1.86773e-11	1.97237e-09	COG1278	Cold_shock_proteins_	K	Transcription_
Pros_3384	-13.4063	-1.74981	4.9897e-10	4.00683e-08	-	Putative_predicted_gene_	-	Unknown
Pros_0840	-13.2423	-1.74906	1.90209e-10	1.66627e-08	-	Putative_predicted_gene_	-	Unknown
Pros_7314	-15.0996	-1.73931	1.40873e-05	0.000425878	-	Putative_predicted_gene_	-	Unknown
Pros_6807	-12.9846	-1.73837	6.20355e-11	5.97789e-09	COG0542	ATPases_with_chaperone_activity_ATP-binding_subunit_	O	Posttranslational_modification,_protein_turnover,_chaperones_
Pros_6767	-12.6775	-1.7236	1.63293e-11	1.74837e-09	-	Putative_predicted_gene_	-	Unknown
Pros_0794	-11.7798	-1.71904	2.88256e-13	3.96815e-11	-	Putative_predicted_gene_	-	Unknown
Pros_6310	-12.9974	-1.71273	1.18129e-10	1.09717e-08	-	Putative_predicted_gene_	-	Unknown
Pros_3347	-11.7294	-1.71041	3.1939e-13	4.31962e-11	COG1140	Nitrate_reductase_beta_subunit_	C	Energy_production_and_conversion_
Pros_1867	-13.643	-1.70466	6.05038e-09	3.79206e-07	COG0289	Dihydrodipicolinate_reductase_	E	Amino_acid_transport_and_metabolism_
Pros_2601	-12.3838	-1.69713	7.25161e-12	8.34368e-10	COG0667	Predicted_oxidoreductases_(related_to_aryl-alcohol_dehydrogenases)_	C	Energy_production_and_conversion_
Pros_1003	-14.1673	-1.68521	1.87335e-07	9.26636e-06	-	Putative_predicted_gene_	-	Unknown
Pros_5282	-15.9763	-1.68194	0.000735123	0.0110901	-	Putative_predicted_gene_	-	Unknown
Pros_1390	-13.2114	-1.6806	7.25323e-10	5.76444e-08	COG1595	DNA-directed_RNA_polymerase_specialized_sigma_subunit_sigma24_homolog_	K	Transcription_
Pros_1321	-15.719	-1.67045	0.000366334	0.00636051	-	Putative_predicted_gene_	-	Unknown
Pros_4593	-15.719	-1.67045	0.000366334	0.00636051	-	Putative_predicted_gene_	-	Unknown
Pros_3150	-10.5826	-1.65732	7.30605e-14	1.17338e-11	COG0265	Trypsin-like_serine_proteases_typically_periplasmic,_contain_C-terminal_PDZ_domain_	O	Posttranslational_modification,_protein_turnover,_chaperones_
Pros_0729	-12.1413	-1.65595	7.89185e-12	8.94681e-10	COG0588	Phosphoglycerate_mutase_1_	G	Carbohydrate_transport_and_metabolism_
Pros_2726	-13.2892	-1.65528	1.95119e-09	1.41903e-07	-	Putative_predicted_gene_	-	Unknown
Pros_7243	-10.3989	-1.6548	5.38744e-14	9.22928e-12	-	Putative_predicted_gene_	-	Unknown
Pros_6900	-11.6612	-1.65399	1.31908e-12	1.66701e-10	COG3185	4-hydroxyphenylpyruvate_dioxygenase_and_related_hemolysins_	E	Amino_acid_transport_and_metabolism_
Pros_6081	-15.5091	-1.6455	0.000192791	0.00381084	-	Putative_predicted_gene_	-	Unknown
Pros_5880	-11.9599	-1.64345	5.38072e-12	6.48124e-10	COG0740	Protease_subunit_of_ATP-dependent_Clp_proteases_	O	Posttranslational_modification,_protein_turnover,_chaperones_
Pros_1189	-10.38	-1.6392	8.44149e-14	1.30151e-11	COG0499	S-adenosylhomocysteine_hydrolase_	H	Coenzyme_transport_and_metabolism_
Pros_5352	-11.0074	-1.62879	4.47359e-13	5.74782e-11	COG1048	Aconitase_A_	C	Energy_production_and_conversion_
Pros_5037	-13.2214	-1.61851	3.33226e-09	2.21452e-07	-	Putative_predicted_gene_	-	Unknown
Pros_3393	-16.0115	-1.61155	0.00180168	0.0220113	-	Putative_predicted_gene_	-	Unknown
Pros_5258	-11.4225	-1.60756	2.4061e-12	2.99171e-10	COG1529	Aerobic-type_carbon_monoxide_dehydrogenase_large_subunit_CoxL/CutL_homologs_	C	Energy_production_and_conversion_
Pros_6743	-14.2495	-1.60446	8.92969e-07	3.84575e-05	-	Putative_predicted_gene_	-	Unknown
Pros_1292	-15.1702	-1.59813	6.13151e-05	0.00150534	-	Putative_predicted_gene_	-	Unknown
Pros_0734	-12.1627	-1.5932	4.45821e-11	4.46342e-09	COG1329	Transcriptional_regulators_similar_to_M._xanthus_CarD_	K	Transcription_
Pros_7305	-13.9877	-1.5879	2.90095e-07	1.38046e-05	-	Putative_predicted_gene_	-	Unknown
Pros_1104	-13.8878	-1.58397	1.46469e-07	7.42849e-06	COG2193	Bacterioferritin_(cytochrome_b1)_	P	Inorganic_ion_transport_and_metabolism_
Pros_2737	-14.7637	-1.58118	1.44839e-05	0.000436159	COG1758	DNA-directed_RNA_polymerase_subunit_K/omega_	K	Transcription_
Pros_6308	-15.1838	-1.57091	9.98922e-05	0.0021815	-	Putative_predicted_gene_	-	Unknown
Pros_0760	-11.2022	-1.56439	4.97872e-12	6.09222e-10	COG0372	Citrate_synthase_	C	Energy_production_and_conversion_
Pros_1845	-14.2286	-1.56264	1.30772e-06	5.33397e-05	-	Putative_predicted_gene_	-	Unknown
Pros_2591	-12.452	-1.56057	3.63441e-10	3.01265e-08	COG0508	Pyruvate/2-oxoglutarate_dehydrogenase_complex_dihydrolipoamide_acyltransferase_(E2)_component,_and_related_enzymes_	C	Energy_production_and_conversion_
Pros_3349	-13.1113	-1.56002	5.48175e-09	3.46383e-07	COG2181	Nitrate_reductase_gamma_subunit_	C	Energy_production_and_conversion_
Pros_0275	-12.9004	-1.55868	2.22436e-09	1.58774e-07	-	Putative_predicted_gene_	-	Unknown
Pros_2981	-11.6953	-1.55724	2.56532e-11	2.63681e-09	COG1012	NAD-dependent_aldehyde_dehydrogenases_	C	Energy_production_and_conversion_
Pros_4728	-11.1764	-1.55596	5.94209e-12	7.04732e-10	COG0057	Glyceraldehyde-3-phosphate_dehydrogenase/erythrose-4-phosphate_dehydrogenase_	G	Carbohydrate_transport_and_metabolism_
Pros_6678	-13.6613	-1.55497	1.00945e-07	5.25799e-06	COG0483	Archaeal_fructose-16-bisphosphatase_and_related_enzymes_of_inositol_monophosphatase_family_	G	Carbohydrate_transport_and_metabolism_
Pros_0746	-15.3641	-1.55015	0.000228795	0.00435502	-	Putative_predicted_gene_	-	Unknown
Pros_0043	-15.5703	-1.52302	0.000730758	0.0110459	-	Putative_predicted_gene_	-	Unknown
Pros_6646	-11.9567	-1.49585	2.83582e-10	2.40235e-08	COG1191	DNA-directed_RNA_polymerase_specialized_sigma_subunit_	K	Transcription_
Pros_6768	-13.0008	-1.49226	1.37444e-08	8.21363e-07	COG1595	DNA-directed_RNA_polymerase_specialized_sigma_subunit_sigma24_homolog_	K	Transcription_
Pros_5659	-14.7497	-1.49126	3.37462e-05	0.000916019	COG0236	Acyl_carrier_protein_	I	Lipid_transport_and_metabolism_
Pros_1389	-11.7286	-1.49054	1.79793e-10	1.59313e-08	COG1683	Uncharacterized_conserved_protein_	S	Function_unknown_
Pros_0837	-13.536	-1.49054	1.64391e-07	8.28296e-06	-	Putative_predicted_gene_	-	Unknown
Pros_6424	-13.0759	-1.48274	2.75344e-08	1.56075e-06	COG1399	Predicted_metal-binding_possibly_nucleic_acid-binding_protein_	R	General_function_prediction_only_
Pros_5939	-14.4441	-1.48179	1.14674e-05	0.000357905	COG2346	Truncated_hemoglobins_	R	General_function_prediction_only_
Pros_4686	-11.6658	-1.46379	2.90311e-10	2.43262e-08	COG0176	Transaldolase_	G	Carbohydrate_transport_and_metabolism_
Pros_5136	-15.5025	-1.45955	0.000693457	0.0106069	COG0599	Uncharacterized_homolog_of_gamma-carboxymuconolactone_decarboxylase_subunit_	S	Function_unknown_
Pros_1394	-13.4796	-1.4578	2.69346e-07	1.28968e-05	-	Putative_predicted_gene_	-	Unknown
Pros_5469	-15.241	-1.45658	0.0004225	0.00711146	-	Putative_predicted_gene_	-	Unknown
Pros_6095	-13.2429	-1.45286	9.62038e-08	5.04514e-06	COG1940	Transcriptional_regulator/sugar_kinase_	K	Transcription_
Pros_1181	-15.9549	-1.4498	0.00397843	0.0408929	-	Putative_predicted_gene_	-	Unknown
Pros_0806	-11.6336	-1.44858	3.85737e-10	3.16345e-08	-	Putative_predicted_gene_	-	Unknown
Pros_6369	-14.6078	-1.44806	3.81697e-05	0.00100771	-	Putative_predicted_gene_	-	Unknown
Pros_1981	-12.1803	-1.44103	2.28621e-09	1.61692e-07	COG2225	Malate_synthase_	C	Energy_production_and_conversion_
Pros_4734	-13.3761	-1.43753	2.3771e-07	1.15745e-05	COG2146	Ferredoxin_subunits_of_nitrite_reductase_and_ring-hydroxylating_dioxygenases_	P	Inorganic_ion_transport_and_metabolism_
Pros_3340	-13.666	-1.43661	6.5537e-07	2.8706e-05	-	Putative_predicted_gene_	-	Unknown
Pros_1641	-12.0724	-1.43609	1.94424e-09	1.41903e-07	COG0233	Ribosome_recycling_factor_	J	Translation,_ribosomal_structure_and_biogenesis_
Pros_1155	-15.7214	-1.43468	0.00182998	0.0222162	-	Putative_predicted_gene_	-	Unknown
Pros_4967	-10.343	-1.43344	5.04618e-11	4.98731e-09	COG0209	Ribonucleotide_reductase_alpha_subunit_	F	Nucleotide_transport_and_metabolism_
Pros_2756	-13.9356	-1.42348	2.91972e-06	0.000106911	COG0036	Pentose-5-phosphate-3-epimerase_	G	Carbohydrate_transport_and_metabolism_
Pros_0842	-13.113	-1.40857	1.20099e-07	6.17228e-06	-	Putative_predicted_gene_	-	Unknown
Pros_1315	-15.1873	-1.40802	0.000403177	0.00683097	-	Putative_predicted_gene_	-	Unknown
Pros_7598	-9.9676	-1.408	6.87877e-11	6.46689e-09	-	Putative_predicted_gene_	-	Unknown
Pros_3255	-13.8214	-1.40624	2.56497e-06	9.74056e-05	-	Putative_predicted_gene_	-	Unknown
Pros_1015	-11.4663	-1.40267	8.99003e-10	6.93041e-08	COG0039	Malate/lactate_dehydrogenases_	C	Energy_production_and_conversion_
Pros_2620	-12.1253	-1.40196	4.93356e-09	3.1694e-07	COG0723	Rieske_Fe-S_protein_	C	Energy_production_and_conversion_
Pros_3163	-13.5825	-1.39743	1.05032e-06	4.44884e-05	COG0526	Thiol-disulfide_isomerase_and_thioredoxins_	O	Posttranslational_modification,_protein_turnover,_chaperones_
Pros_2610	-13.8592	-1.39	3.97763e-06	0.000139939	COG0316	Uncharacterized_conserved_protein_	S	Function_unknown_
Pros_7327	-15.6373	-1.38916	0.00266326	0.0299724	-	Putative_predicted_gene_	-	Unknown
Pros_0909	-11.7515	-1.38839	2.59093e-09	1.81577e-07	COG0516	IMP_dehydrogenase/GMP_reductase_	F	Nucleotide_transport_and_metabolism_
Pros_6671	-12.2267	-1.38674	9.84894e-09	6.02583e-07	COG1595	DNA-directed_RNA_polymerase_specialized_sigma_subunit_sigma24_homolog_	K	Transcription_
Pros_0367	-10.2416	-1.38617	1.73403e-10	1.55438e-08	COG0443	Molecular_chaperone_	O	Posttranslational_modification,_protein_turnover,_chaperones_
Pros_3321	-13.1631	-1.38143	3.0634e-07	1.43204e-05	COG1180	Pyruvate-formate_lyase-activating_enzyme_	O	Posttranslational_modification,_protein_turnover,_chaperones_
Pros_0281	-14.9925	-1.37452	0.000397981	0.00675779	-	Putative_predicted_gene_	-	Unknown
Pros_2587	-13.1667	-1.37418	3.80177e-07	1.71391e-05	COG0320	Lipoate_synthase_	H	Coenzyme_transport_and_metabolism_
Pros_5286	-12.2575	-1.36414	1.82349e-08	1.05694e-06	COG0112	Glycine/serine_hydroxymethyltransferase_	E	Amino_acid_transport_and_metabolism_
Pros_2593	-11.7054	-1.35784	4.75211e-09	3.07849e-07	COG1249	Pyruvate/2-oxoglutarate_dehydrogenase_complex_dihydrolipoamide_dehydrogenase_(E3)_component,_and_related_enzymes_	C	Energy_production_and_conversion_
Pros_6503	-13.6045	-1.35349	2.63716e-06	9.86333e-05	COG0721	Asp-tRNAAsn/Glu-tRNAGln_amidotransferase_C_subunit_	J	Translation,_ribosomal_structure_and_biogenesis_
Pros_4966	-11.5995	-1.35099	4.50679e-09	2.94431e-07	COG0208	Ribonucleotide_reductase_beta_subunit_	F	Nucleotide_transport_and_metabolism_
Pros_0904	-11.0847	-1.35025	1.71209e-09	1.29397e-07	-	Putative_predicted_gene_	-	Unknown
Pros_3896	-15.3775	-1.34852	0.00155718	0.0200405	-	Putative_predicted_gene_	-	Unknown
Pros_6673	-15.7645	-1.34852	0.00405285	0.0413079	COG1734	DnaK_suppressor_protein_	T	Signal_transduction_mechanisms_
Pros_4097	-15.88	-1.34852	0.00749061	0.0637767	-	Putative_predicted_gene_	-	Unknown
Pros_4532	-11.3183	-1.34241	3.13721e-09	2.10302e-07	COG0464	ATPases_of_the_AAA+_class_	O	Posttranslational_modification,_protein_turnover,_chaperones_
Pros_6622	-10.2154	-1.33288	7.84351e-10	6.10764e-08	COG0567	2-oxoglutarate_dehydrogenase_complex_dehydrogenase_(E1)_component,_and_related_enzymes_	C	Energy_production_and_conversion_
Pros_3388	-14.5201	-1.32978	0.00010816	0.00234215	-	Putative_predicted_gene_	-	Unknown
Pros_6124	-15.7757	-1.32615	0.00525818	0.0496756	-	Putative_predicted_gene_	-	Unknown
Pros_3396	-14.8921	-1.32427	0.000521197	0.00842329	-	Putative_predicted_gene_	-	Unknown
Pros_5309	-14.8921	-1.32427	0.000521197	0.00842329	COG0229	Conserved_domain_frequently_associated_with_peptide_methionine_sulfoxide_reductase_	O	Posttranslational_modification,_protein_turnover,_chaperones_
Pros_0823	-12.0179	-1.32372	2.51103e-08	1.43389e-06	-	Putative_predicted_gene_	-	Unknown
Pros_2144	-16.0188	-1.32205	0.00913405	0.0730229	-	Putative_predicted_gene_	-	Unknown
Pros_4660	-12.3818	-1.31873	7.26268e-08	3.88806e-06	COG0719	ABC-type_transport_system_involved_in_Fe-S_cluster_assembly_permease_component_	O	Posttranslational_modification,_protein_turnover,_chaperones_
Pros_1007	-11.188	-1.31317	5.25948e-09	3.35085e-07	COG0538	Isocitrate_dehydrogenases_	C	Energy_production_and_conversion_
Pros_0828	-13.2021	-1.30343	1.23698e-06	5.07227e-05	-	Putative_predicted_gene_	-	Unknown
Pros_1899	-13.3608	-1.29819	2.64848e-06	9.86333e-05	COG1396	Predicted_transcriptional_regulators_	K	Transcription_
Pros_4515	-14.6838	-1.29605	0.000228126	0.00435502	-	Putative_predicted_gene_	-	Unknown
Pros_0719	-14.2059	-1.29578	4.77037e-05	0.00121771	-	Putative_predicted_gene_	-	Unknown
Pros_1459	-11.5093	-1.2939	1.57573e-08	9.20247e-07	COG0055	F0F1-type_ATP_synthase_beta_subunit_	C	Energy_production_and_conversion_
Pros_4914	-12.0619	-1.28545	6.86588e-08	3.70133e-06	COG2986	Histidine_ammonia-lyase_	E	Amino_acid_transport_and_metabolism_
Pros_2699	-12.8818	-1.28533	7.08357e-07	3.08515e-05	COG0500	SAM-dependent_methyltransferases_	Q	Secondary_metabolites_biosynthesis,_transport_and_catabolism_
Pros_7796	-12.2775	-1.28518	1.24053e-07	6.33329e-06	-	Putative_predicted_gene_	-	Unknown
Pros_6068	-10.1281	-1.28516	2.63087e-09	1.82715e-07	COG1410	Methionine_synthase_I_cobalamin-binding_domain_	E	Amino_acid_transport_and_metabolism_
Pros_2858	-12.6174	-1.27838	3.61527e-07	1.66887e-05	COG2326	Uncharacterized_conserved_protein_	S	Function_unknown_
Pros_7040	-15.1078	-1.27813	0.00130776	0.01757	-	Putative_predicted_gene_	-	Unknown
Pros_3331	-14.8566	-1.27755	0.000605452	0.00956441	COG1131	ABC-type_multidrug_transport_system_ATPase_component_	V	Defense_mechanisms_
Pros_0759	-11.9616	-1.27697	6.56585e-08	3.56452e-06	COG1932	Phosphoserine_aminotransferase_	H	Coenzyme_transport_and_metabolism_
Pros_4685	-11.2175	-1.27257	1.53353e-08	9.09384e-07	COG0021	Transketolase_	G	Carbohydrate_transport_and_metabolism_
Pros_6529	-13.3995	-1.26236	5.34332e-06	0.000182264	COG1024	Enoyl-CoA_hydratase/carnithine_racemase_	I	Lipid_transport_and_metabolism_
Pros_5171	-15.4212	-1.26106	0.0031579	0.0343526	COG0757	3-dehydroquinate_dehydratase_II_	E	Amino_acid_transport_and_metabolism_
Pros_1508	-15.3448	-1.24898	0.00231748	0.0270491	COG2127	Uncharacterized_conserved_protein_	S	Function_unknown_
Pros_4631	-15.6078	-1.24898	0.00657299	0.0581759	-	Putative_predicted_gene_	-	Unknown
Pros_5421	-15.6078	-1.24898	0.00657299	0.0581759	-	Putative_predicted_gene_	-	Unknown
Pros_4558	-11.3212	-1.24652	3.51979e-08	1.95209e-06	COG0747	ABC-type_dipeptide_transport_system_periplasmic_component_	E	Amino_acid_transport_and_metabolism_
Pros_1302	-13.1973	-1.23994	4.43315e-06	0.000153252	COG0686	Alanine_dehydrogenase_	E	Amino_acid_transport_and_metabolism_
Pros_6518	-12.9346	-1.23929	1.92932e-06	7.66657e-05	COG2025	Electron_transfer_flavoprotein_alpha_subunit_	C	Energy_production_and_conversion_
Pros_2605	-13.9362	-1.23605	4.81739e-05	0.00122565	-	Putative_predicted_gene_	-	Unknown
Pros_3151	-12.0298	-1.23518	1.87515e-07	9.26636e-06	COG0842	ABC-type_multidrug_transport_system_permease_component_	V	Defense_mechanisms_
Pros_6645	-14.0981	-1.22968	9.01222e-05	0.00200795	-	Putative_predicted_gene_	-	Unknown
Pros_4948	-13.8812	-1.22823	4.5048e-05	0.00116145	COG3483	Tryptophan_23-dioxygenase_(vermilion)_	E	Amino_acid_transport_and_metabolism_
Pros_1449	-14.1335	-1.22673	9.55693e-05	0.00211708	-	Putative_predicted_gene_	-	Unknown
Pros_5251	-12.8725	-1.217	2.51743e-06	9.65517e-05	COG1271	Cytochrome_bd-type_quinol_oxidase_subunit_1_	C	Energy_production_and_conversion_
Pros_7485	-14.531	-1.21642	0.000440812	0.00733956	-	Putative_predicted_gene_	-	Unknown
Pros_7230	-12.5088	-1.21611	9.80106e-07	4.19757e-05	-	Putative_predicted_gene_	-	Unknown
Pros_5350	-11.4238	-1.21384	9.09966e-08	4.80475e-06	COG4213	ABC-type_xylose_transport_system_periplasmic_component_	G	Carbohydrate_transport_and_metabolism_
Pros_7338	-12.6878	-1.21177	1.50484e-06	6.10569e-05	-	Putative_predicted_gene_	-	Unknown
Pros_6519	-11.9189	-1.21116	2.54047e-07	1.22403e-05	COG2086	Electron_transfer_flavoprotein_beta_subunit_	C	Energy_production_and_conversion_
Pros_3025	-14.9493	-1.20981	0.00124604	0.0170617	-	Putative_predicted_gene_	-	Unknown
Pros_3237	-14.8344	-1.2088	0.00103524	0.0146974	COG0517	FOG:_CBS_domain_	R	General_function_prediction_only_
Pros_0838	-12.951	-1.2065	3.36247e-06	0.000121127	-	Putative_predicted_gene_	-	Unknown
Pros_3333	-13.215	-1.20451	8.30405e-06	0.000271254	COG0517	FOG:_CBS_domain_	R	General_function_prediction_only_
Pros_5637	-12.8244	-1.20109	2.72364e-06	0.000100945	-	Putative_predicted_gene_	-	Unknown
Pros_7012	-13.0156	-1.2	4.98789e-06	0.000170896	COG1210	UDP-glucose_pyrophosphorylase_	M	Cell_wall/membrane/envelope_biogenesis_
Pros_2622	-12.4749	-1.19652	1.14409e-06	4.78705e-05	COG1845	Heme/copper-type_cytochrome/quinol_oxidase_subunit_3_	C	Energy_production_and_conversion_
Pros_0737	-13.956	-1.19652	8.56571e-05	0.00193645	-	Putative_predicted_gene_	-	Unknown
Pros_4687	-11.8717	-1.19022	3.65397e-07	1.6735e-05	COG0166	Glucose-6-phosphate_isomerase_	G	Carbohydrate_transport_and_metabolism_
Pros_0833	-13.4785	-1.18932	2.24107e-05	0.000639868	-	Putative_predicted_gene_	-	Unknown
Pros_0966	-14.223	-1.18848	0.000198279	0.00387953	COG1136	ABC-type_antimicrobial_peptide_transport_system_ATPase_component_	V	Defense_mechanisms_
Pros_4380	-14.2973	-1.18806	0.00029532	0.00533558	-	Putative_predicted_gene_	-	Unknown
Pros_7566	-11.8658	-1.18789	3.66873e-07	1.6735e-05	COG3844	Kynureninase_	E	Amino_acid_transport_and_metabolism_
Pros_3169	-12.5353	-1.18529	1.76351e-06	7.044e-05	COG0654	2-polyprenyl-6-methoxyphenol_hydroxylase_and_related_FAD-dependent_oxidoreductases_	H	Coenzyme_transport_and_metabolism_
Pros_1440	-13.1382	-1.18326	9.5848e-06	0.000305327	-	Putative_predicted_gene_	-	Unknown
Pros_6425	-14.795	-1.1786	0.00134281	0.0178786	-	Putative_predicted_gene_	-	Unknown
Pros_6887	-14.2659	-1.17582	0.000283396	0.00518931	-	Putative_predicted_gene_	-	Unknown
Pros_6309	-13.8237	-1.17519	7.10859e-05	0.00167073	-	Putative_predicted_gene_	-	Unknown
Pros_0121	-11.6129	-1.16756	3.75007e-07	1.70055e-05	-	Putative_predicted_gene_	-	Unknown
Pros_1140	-13.0483	-1.16626	8.93839e-06	0.000289521	COG1213	Predicted_sugar_nucleotidyltransferases_	M	Cell_wall/membrane/envelope_biogenesis_
Pros_6455	-14.5561	-1.16614	0.000746897	0.011202	-	Putative_predicted_gene_	-	Unknown
Pros_1134	-14.3468	-1.16587	0.000378508	0.00651321	-	Putative_predicted_gene_	-	Unknown
Pros_1450	-14.0653	-1.1641	0.000200699	0.00391693	COG0355	F0F1-type_ATP_synthase_epsilon_subunit_(mitochondrial_delta_subunit)_	C	Energy_production_and_conversion_
Pros_1035	-14.4726	-1.1583	0.000638636	0.00994595	-	Putative_predicted_gene_	-	Unknown
Pros_5254	-15.168	-1.15784	0.00464257	0.0455918	-	Putative_predicted_gene_	-	Unknown
Pros_5581	-14.7026	-1.1573	0.000987517	0.0140977	COG2197	Response_regulator_containing_a_CheY-like_receiver_domain_and_an_HTH_DNA-binding_domain_	T	Signal_transduction_mechanisms_
Pros_3000	-13.7818	-1.15212	9.77812e-05	0.00214756	-	Putative_predicted_gene_	-	Unknown
Pros_0434	-13.9199	-1.15092	0.000157924	0.0032465	COG0713	NADH:ubiquinone_oxidoreductase_subunit_11_or_4L_(chain_K)_	C	Energy_production_and_conversion_
Pros_1654	-12.5883	-1.14734	4.33618e-06	0.000151256	COG1012	NAD-dependent_aldehyde_dehydrogenases_	C	Energy_production_and_conversion_
Pros_2864	-12.4787	-1.14614	3.31943e-06	0.000120138	COG0133	Tryptophan_synthase_beta_chain_	E	Amino_acid_transport_and_metabolism_
Pros_1068	-14.4373	-1.14524	0.000607184	0.00957216	-	Putative_predicted_gene_	-	Unknown
Pros_5686	-14.1075	-1.14459	0.000250522	0.00469896	COG0288	Carbonic_anhydrase_	P	Inorganic_ion_transport_and_metabolism_
Pros_5121	-12.9977	-1.14324	1.22873e-05	0.000380412	COG2222	Predicted_phosphosugar_isomerases_	M	Cell_wall/membrane/envelope_biogenesis_
Pros_1934	-12.5677	-1.14294	3.99359e-06	0.000139939	-	Putative_predicted_gene_	-	Unknown
Pros_2863	-13.3394	-1.14207	2.94876e-05	0.000817697	COG0134	Indole-3-glycerol_phosphate_synthase_	E	Amino_acid_transport_and_metabolism_
Pros_6779	-13.9546	-1.1398	0.000168726	0.00341393	COG1611	Predicted_Rossmann_fold_nucleotide-binding_protein_	R	General_function_prediction_only_
Pros_6245	-15.3232	-1.13622	0.0074317	0.0635722	-	Putative_predicted_gene_	-	Unknown
Pros_0333	-15.5717	-1.13512	0.00957164	0.0757651	-	Putative_predicted_gene_	-	Unknown
Pros_0555	-12.8195	-1.12969	9.55282e-06	0.000305327	COG1666	Uncharacterized_protein_conserved_in_bacteria_	S	Function_unknown_
Pros_0843	-12.6438	-1.12928	6.52105e-06	0.000218569	-	Putative_predicted_gene_	-	Unknown
Pros_7798	-13.1838	-1.12613	2.66274e-05	0.000746438	-	Putative_predicted_gene_	-	Unknown
Pros_7795	-12.9919	-1.12462	1.59885e-05	0.00047406	-	Putative_predicted_gene_	-	Unknown
Pros_3399	-13.5339	-1.12175	8.24294e-05	0.00188002	COG2197	Response_regulator_containing_a_CheY-like_receiver_domain_and_an_HTH_DNA-binding_domain_	T	Signal_transduction_mechanisms_
Pros_2621	-11.7145	-1.12096	1.14879e-06	4.78705e-05	COG2010	Cytochrome_c_mono-_and_diheme_variants_	C	Energy_production_and_conversion_
Pros_0827	-10.6224	-1.11934	3.0133e-07	1.42513e-05	-	Putative_predicted_gene_	-	Unknown
Pros_4907	-13.8519	-1.11885	0.00018148	0.00362442	-	Putative_predicted_gene_	-	Unknown
Pros_6456	-12.8387	-1.11801	1.34754e-05	0.0004106	COG0008	Glutamyl-_and_glutaminyl-tRNA_synthetases_	J	Translation,_ribosomal_structure_and_biogenesis_
Pros_2016	-12.7485	-1.11554	1.13039e-05	0.000355682	COG0484	DnaJ-class_molecular_chaperone_with_C-terminal_Zn_finger_domain_	O	Posttranslational_modification,_protein_turnover,_chaperones_
Pros_1933	-12.1139	-1.11549	2.55923e-06	9.74056e-05	COG0834	ABC-type_amino_acid_transport/signal_transduction_systems_periplasmic_component/domain_	E	Amino_acid_transport_and_metabolism_
Pros_0428	-12.9972	-1.11405	1.91748e-05	0.000549511	COG1905	NADH:ubiquinone_oxidoreductase_24_kD_subunit_	C	Energy_production_and_conversion_
Pros_5667	-14.7748	-1.11405	0.00219389	0.0258209	-	Putative_predicted_gene_	-	Unknown
Pros_0923	-15.1919	-1.11001	0.00699046	0.0607793	-	Putative_predicted_gene_	-	Unknown
Pros_1026	-12.3091	-1.10802	4.52143e-06	0.000155606	COG1744	Uncharacterized_ABC-type_transport_system_periplasmic_component/surface_lipoprotein_	R	General_function_prediction_only_
Pros_3159	-15.1266	-1.10632	0.00523948	0.0495597	COG1695	Predicted_transcriptional_regulators_	K	Transcription_
Pros_4661	-13.1939	-1.10595	3.58932e-05	0.000964115	COG2345	Predicted_transcriptional_regulator_	K	Transcription_
Pros_5852	-11.8247	-1.10582	2.02214e-06	7.9534e-05	COG0501	Zn-dependent_protease_with_chaperone_function_	O	Posttranslational_modification,_protein_turnover,_chaperones_
Pros_0364	-14.2298	-1.10367	0.000630012	0.00985144	COG0789	Predicted_transcriptional_regulators_	K	Transcription_
Pros_5036	-13.4792	-1.10294	8.38386e-05	0.00190092	-	Putative_predicted_gene_	-	Unknown
Pros_6903	-12.501	-1.10152	8.26177e-06	0.000271021	COG4398	Uncharacterized_protein_conserved_in_bacteria_	S	Function_unknown_
Pros_6930	-13.8883	-1.10094	0.00022205	0.00425816	COG2919	Septum_formation_initiator_	D	Cell_cycle_control,_cell_division,_chromosome_partitioning_
Pros_0735	-14.0043	-1.09984	0.000352102	0.00619715	COG0245	2C-methyl-D-erythritol_24-cyclodiphosphate_synthase_	I	Lipid_transport_and_metabolism_
Pros_7757	-13.9469	-1.09698	0.00035865	0.00626947	COG5450	Transcription_regulator_of_the_Arc/MetJ_class_	K	Transcription_
Pros_0830	-11.7847	-1.09422	2.30651e-06	8.97896e-05	-	Putative_predicted_gene_	-	Unknown
Pros_6670	-15.2	-1.09371	0.00855414	0.0697252	-	Putative_predicted_gene_	-	Unknown
Pros_0822	-9.97321	-1.09156	3.43568e-07	1.59552e-05	COG0050	GTPases_-_translation_elongation_factors_	J	Translation,_ribosomal_structure_and_biogenesis_
Pros_0801	-13.3455	-1.09155	7.41521e-05	0.0017218	-	Putative_predicted_gene_	-	Unknown
Pros_4727	-12.9662	-1.08723	2.84412e-05	0.000791529	COG0126	3-phosphoglycerate_kinase_	G	Carbohydrate_transport_and_metabolism_
Pros_2566	-13.3478	-1.087	8.23802e-05	0.00188002	-	Putative_predicted_gene_	-	Unknown
Pros_2512	-14.2382	-1.08689	0.000851875	0.0125566	COG1028	Dehydrogenases_with_different_specificities_(related_to_short-chain_alcohol_dehydrogenases)_	I	Lipid_transport_and_metabolism_
Pros_4957	-12.5628	-1.08593	1.16492e-05	0.000362112	COG0448	ADP-glucose_pyrophosphorylase_	G	Carbohydrate_transport_and_metabolism_
Pros_7775	-14.1709	-1.08414	0.000573509	0.00909707	-	Putative_predicted_gene_	-	Unknown
Pros_5321	-12.691	-1.0826	1.67373e-05	0.000490599	COG0637	Predicted_phosphatase/phosphohexomutase_	R	General_function_prediction_only_
Pros_0305	-12.8432	-1.08228	2.38657e-05	0.000673922	COG0003	Oxyanion-translocating_ATPase_	P	Inorganic_ion_transport_and_metabolism_
Pros_4530	-12.2588	-1.0812	7.08505e-06	0.000235425	-	Putative_predicted_gene_	-	Unknown
Pros_4704	-15.2774	-1.0797	0.00836984	0.0690411	-	Putative_predicted_gene_	-	Unknown
Pros_6110	-14.0151	-1.07825	0.000533668	0.00858882	COG0675	Transposase_and_inactivated_derivatives_	L	Replication,_recombination_and_repair_
Pros_0341	-12.5668	-1.07798	1.3451e-05	0.0004106	-	Putative_predicted_gene_	-	Unknown
Pros_3062	-13.9572	-1.07622	0.000373156	0.0064499	COG4221	Short-chain_alcohol_dehydrogenase_of_unknown_specificity_	R	General_function_prediction_only_
Pros_5522	-15.1423	-1.07495	0.00782065	0.06589	-	Putative_predicted_gene_	-	Unknown
Pros_1002	-13.2641	-1.07045	8.63354e-05	0.00194608	COG0190	510-methylene-tetrahydrofolate_dehydrogenase/Methenyl_tetrahydrofolate_cyclohydrolase_	H	Coenzyme_transport_and_metabolism_
Pros_3525	-14.179	-1.06793	0.000665299	0.0102988	COG4538	Uncharacterized_conserved_protein_	S	Function_unknown_
Pros_1306	-14.4362	-1.06612	0.00131051	0.01757	COG2197	Response_regulator_containing_a_CheY-like_receiver_domain_and_an_HTH_DNA-binding_domain_	T	Signal_transduction_mechanisms_
Pros_0819	-12.2412	-1.06328	9.35373e-06	0.00030045	-	Putative_predicted_gene_	-	Unknown
Pros_7371	-12.3143	-1.06065	1.13951e-05	0.000357093	-	Putative_predicted_gene_	-	Unknown
Pros_6836	-13.3429	-1.05901	0.000110077	0.0023681	COG0761	Penicillin_tolerance_protein_	I	Lipid_transport_and_metabolism_
Pros_3952	-15.1503	-1.05901	0.00782065	0.06589	-	Putative_predicted_gene_	-	Unknown
Pros_5343	-12.0401	-1.05851	6.86969e-06	0.000229257	COG1154	Deoxyxylulose-5-phosphate_synthase_	H	Coenzyme_transport_and_metabolism_
Pros_4702	-15.0868	-1.05762	0.00588301	0.054055	-	Putative_predicted_gene_	-	Unknown
Pros_6749	-13.4411	-1.05634	0.000146702	0.00306485	COG0491	Zn-dependent_hydrolases_including_glyoxylases_	R	General_function_prediction_only_
Pros_3977	-11.2203	-1.05318	2.6377e-06	9.86333e-05	COG2205	Osmosensitive_K+_channel_histidine_kinase_	T	Signal_transduction_mechanisms_
Pros_4497	-14.8058	-1.05213	0.00451233	0.0446541	COG1826	Sec-independent_protein_secretion_pathway_components_	U	Intracellular_trafficking,_secretion,_and_vesicular_transport_
Pros_4152	-14.7071	-1.05044	0.00361742	0.037811	-	Putative_predicted_gene_	-	Unknown
Pros_4587	-12.6036	-1.04879	2.29642e-05	0.000653252	COG0312	Predicted_Zn-dependent_proteases_and_their_inactivated_homologs_	R	General_function_prediction_only_
Pros_4577	-13.5925	-1.04862	0.000246772	0.00465125	COG1278	Cold_shock_proteins_	K	Transcription_
Pros_4738	-14.0002	-1.04851	0.000671389	0.0103518	COG0491	Zn-dependent_hydrolases_including_glyoxylases_	R	General_function_prediction_only_
Pros_6649	-13.8879	-1.04686	0.000518531	0.00841548	-	Putative_predicted_gene_	-	Unknown
Pros_0826	-11.9517	-1.04425	8.51158e-06	0.00027686	-	Putative_predicted_gene_	-	Unknown
Pros_3325	-12.2607	-1.0419	1.51967e-05	0.000452322	COG0531	Amino_acid_transporters_	E	Amino_acid_transport_and_metabolism_
Pros_2072	-15.0335	-1.04154	0.00731311	0.0629138	-	Putative_predicted_gene_	-	Unknown
Pros_0614	-12.4287	-1.04134	1.91404e-05	0.000549511	COG1309	Transcriptional_regulator_	K	Transcription_
Pros_6861	-11.57	-1.03879	5.42978e-06	0.000184289	COG0114	Fumarase_	C	Energy_production_and_conversion_
Pros_2848	-14.6203	-1.03782	0.00265305	0.0299012	-	Putative_predicted_gene_	-	Unknown
Pros_6962	-13.5545	-1.03732	0.000281058	0.00517107	COG1846	Transcriptional_regulators_	K	Transcription_
Pros_1713	-12.1861	-1.03698	1.3836e-05	0.000419928	COG0747	ABC-type_dipeptide_transport_system_periplasmic_component_	E	Amino_acid_transport_and_metabolism_
Pros_0756	-13.3176	-1.03569	0.000153755	0.00319487	COG0705	Uncharacterized_membrane_protein_(homolog_of_Drosophila_rhomboid)_	R	General_function_prediction_only_
Pros_1487	-12.6908	-1.03543	3.99949e-05	0.00105229	COG0183	Acetyl-CoA_acetyltransferase_	I	Lipid_transport_and_metabolism_
Pros_5477	-12.1624	-1.03477	1.49229e-05	0.000445895	-	Putative_predicted_gene_	-	Unknown
Pros_2896	-13.1461	-1.03467	9.96182e-05	0.0021815	COG0834	ABC-type_amino_acid_transport/signal_transduction_systems_periplasmic_component/domain_	E	Amino_acid_transport_and_metabolism_
Pros_5640	-10.7217	-1.03337	2.38972e-06	9.21116e-05	COG2609	Pyruvate_dehydrogenase_complex_dehydrogenase_(E1)_component_	C	Energy_production_and_conversion_
Pros_6876	-12.3947	-1.03139	2.33596e-05	0.000662056	COG0020	Undecaprenyl_pyrophosphate_synthase_	I	Lipid_transport_and_metabolism_
Pros_4496	-13.3947	-1.03139	0.000180868	0.00362442	COG0805	Sec-independent_protein_secretion_pathway_component_TatC_	U	Intracellular_trafficking,_secretion,_and_vesicular_transport_
Pros_5154	-13.2838	-1.03104	0.000157198	0.00324021	-	Putative_predicted_gene_	-	Unknown
Pros_0417	-13.3405	-1.02659	0.000162113	0.00330617	COG2226	Methylase_involved_in_ubiquinone/menaquinone_biosynthesis_	H	Coenzyme_transport_and_metabolism_
Pros_4597	-13.7679	-1.02659	0.000503186	0.00825332	COG2896	Molybdenum_cofactor_biosynthesis_enzyme_	H	Coenzyme_transport_and_metabolism_
Pros_3482	-13.8186	-1.02659	0.000567488	0.00905585	COG4952	Predicted_sugar_isomerase_	M	Cell_wall/membrane/envelope_biogenesis_
Pros_1497	-14.5815	-1.02659	0.00323682	0.0350458	COG1678	Putative_transcriptional_regulator_	K	Transcription_
Pros_5758	-14.7679	-1.02659	0.00498785	0.0479269	-	Putative_predicted_gene_	-	Unknown
Pros_6806	-14.871	-1.02659	0.00526673	0.0496955	-	Putative_predicted_gene_	-	Unknown
Pros_6632	-10.9513	-1.02394	3.54781e-06	0.00012721	-	Putative_predicted_gene_	-	Unknown
Pros_3230	-13.3062	-1.02208	0.000165653	0.00336058	COG1940	Transcriptional_regulator/sugar_kinase_	K	Transcription_
Pros_5085	-11.2978	-1.02098	5.51765e-06	0.000185745	COG0515	Serine/threonine_protein_kinase_	R	General_function_prediction_only_
Pros_7191	-12.5213	-1.01873	3.69183e-05	0.000978017	-	Putative_predicted_gene_	-	Unknown
Pros_2911	-13.2552	-1.01787	0.000164731	0.0033507	-	Putative_predicted_gene_	-	Unknown
Pros_4781	-13.7994	-1.01388	0.000544895	0.00873305	-	Putative_predicted_gene_	-	Unknown
Pros_1562	-12.1301	-1.00261	2.42839e-05	0.00068323	COG2987	Urocanate_hydratase_	E	Amino_acid_transport_and_metabolism_
Pros_0789	-13.7311	-1.00234	0.000641051	0.00996343	COG0690	Preprotein_translocase_subunit_SecE_	U	Intracellular_trafficking,_secretion,_and_vesicular_transport_
Pros_5878	-12.344	-1.0011	3.67721e-05	0.000978011	COG1219	ATP-dependent_protease_Clp_ATPase_subunit_	O	Posttranslational_modification,_protein_turnover,_chaperones_
Pros_1990	-14.8316	-1.0006	0.00764462	0.0648321	COG1366	Anti-anti-sigma_regulatory_factor_(antagonist_of_anti-sigma_factor)_	T	Signal_transduction_mechanisms_
Pros_7991	-14.9117	1.00089	0.00604355	0.0550056	-	Putative_predicted_gene_	-	Unknown
Pros_1924	-15.1503	1.00583	0.00836984	0.0690411	-	Putative_predicted_gene_	-	Unknown
Pros_0325	-11.9985	1.00624	1.26593e-05	0.000390362	-	Putative_predicted_gene_	-	Unknown
Pros_1532	-11.1513	1.01194	4.38599e-06	0.000152304	COG4585	Signal_transduction_histidine_kinase_	T	Signal_transduction_mechanisms_
Pros_3266	-13.8513	1.01294	0.000450886	0.00747768	COG0789	Predicted_transcriptional_regulators_	K	Transcription_
Pros_0140	-12.9895	1.01691	6.41782e-05	0.00156072	COG2353	Uncharacterized_conserved_protein_	S	Function_unknown_
Pros_5820	-14.6037	1.0178	0.00273868	0.0306868	-	Putative_predicted_gene_	-	Unknown
Pros_3803	-12.9502	1.0228	5.07915e-05	0.00127541	COG3173	Predicted_aminoglycoside_phosphotransferase_	R	General_function_prediction_only_
Pros_7212	-13.0225	1.02534	5.7655e-05	0.00143286	-	Putative_predicted_gene_	-	Unknown
Pros_6274	-14.2598	1.02588	0.00110766	0.0154972	COG1366	Anti-anti-sigma_regulatory_factor_(antagonist_of_anti-sigma_factor)_	T	Signal_transduction_mechanisms_
Pros_5195	-12.9609	1.03027	4.72638e-05	0.00121452	COG1075	Predicted_acetyltransferases_and_hydrolases_with_the_alpha/beta_hydrolase_fold_	R	General_function_prediction_only_
Pros_8054	-12.7436	1.03455	3.05383e-05	0.000837794	-	Putative_predicted_gene_	-	Unknown
Pros_4022	-13.7745	1.03587	0.000269813	0.00501202	-	Putative_predicted_gene_	-	Unknown
Pros_5152	-13.8254	1.03811	0.000263387	0.00492828	-	Putative_predicted_gene_	-	Unknown
Pros_5381	-15.1669	1.039	0.00599981	0.0547367	-	Putative_predicted_gene_	-	Unknown
Pros_6399	-13.3642	1.03921	9.73159e-05	0.00214345	COG2032	Cu/Zn_superoxide_dismutase_	P	Inorganic_ion_transport_and_metabolism_
Pros_4294	-12.6151	1.04052	1.88771e-05	0.000547082	-	Putative_predicted_gene_	-	Unknown
Pros_5972	-12.961	1.04449	3.66772e-05	0.000978011	COG0637	Predicted_phosphatase/phosphohexomutase_	R	General_function_prediction_only_
Pros_1196	-13.7316	1.04616	0.000193705	0.00381575	-	Putative_predicted_gene_	-	Unknown
Pros_4882	-13.3226	1.04647	8.12107e-05	0.00186881	COG0031	Cysteine_synthase_	E	Amino_acid_transport_and_metabolism_
Pros_5530	-13.2822	1.05333	6.81972e-05	0.00161626	COG1960	Acyl-CoA_dehydrogenases_	I	Lipid_transport_and_metabolism_
Pros_1180	-13.7624	1.06012	0.00018148	0.00362442	-	Putative_predicted_gene_	-	Unknown
Pros_3944	-13.7748	1.06087	0.000187626	0.00372785	-	Putative_predicted_gene_	-	Unknown
Pros_5936	-14.9972	1.06087	0.00427738	0.0428238	-	Putative_predicted_gene_	-	Unknown
Pros_3068	-11.1682	1.06162	1.55937e-06	6.29382e-05	COG0444	ABC-type_dipeptide/oligopeptide/nickel_transport_system_ATPase_component_	E	Amino_acid_transport_and_metabolism_
Pros_5778	-15.0568	1.06456	0.00409127	0.0415017	COG1725	Predicted_transcriptional_regulators_	K	Transcription_
Pros_1115	-14.6494	1.06504	0.00182655	0.0222096	-	Putative_predicted_gene_	-	Unknown
Pros_0327	-14.6725	1.06652	0.00161991	0.0204719	-	Putative_predicted_gene_	-	Unknown
Pros_1408	-11.6394	1.06725	2.22788e-06	8.71812e-05	COG0016	Phenylalanyl-tRNA_synthetase_alpha_subunit_	J	Translation,_ribosomal_structure_and_biogenesis_
Pros_7544	-15.1189	1.06857	0.00549808	0.0511275	-	Putative_predicted_gene_	-	Unknown
Pros_6443	-15.2174	1.07529	0.00655998	0.0581759	-	Putative_predicted_gene_	-	Unknown
Pros_0691	-13.627	1.08618	8.7757e-05	0.00196092	-	Putative_predicted_gene_	-	Unknown
Pros_2741	-14.6846	1.09077	0.00118179	0.0163269	-	Putative_predicted_gene_	-	Unknown
Pros_0472	-14.4373	1.09205	0.000746897	0.011202	-	Putative_predicted_gene_	-	Unknown
Pros_6572	-14.1516	1.10318	0.000283396	0.00518931	-	Putative_predicted_gene_	-	Unknown
Pros_3744	-13.1157	1.10789	1.80795e-05	0.000525943	COG4608	ABC-type_oligopeptide_transport_system_ATPase_component_	E	Amino_acid_transport_and_metabolism_
Pros_5015	-14.6503	1.11091	0.00111193	0.0155288	-	Putative_predicted_gene_	-	Unknown
Pros_5290	-15.2352	1.11091	0.00459709	0.0453557	-	Putative_predicted_gene_	-	Unknown
Pros_5433	-14.9411	1.11359	0.00187015	0.0226326	-	Putative_predicted_gene_	-	Unknown
Pros_8028	-13.6969	1.11543	6.75924e-05	0.00161322	COG1961	Site-specific_recombinases_DNA_invertase_Pin_homologs_	L	Replication,_recombination_and_repair_
Pros_3071	-14.4881	1.11677	0.000696347	0.01063	COG1309	Transcriptional_regulator_	K	Transcription_
Pros_8042	-15.3058	1.1178	0.00629561	0.0563439	-	Putative_predicted_gene_	-	Unknown
Pros_0027	-14.5946	1.12774	0.000719254	0.0108934	-	Putative_predicted_gene_	-	Unknown
Pros_3065	-14.5946	1.12774	0.000719254	0.0108934	-	Putative_predicted_gene_	-	Unknown
Pros_4095	-14.499	1.13847	0.000510379	0.00831821	-	Putative_predicted_gene_	-	Unknown
Pros_5339	-14.3522	1.14114	0.000337425	0.00597979	-	Putative_predicted_gene_	-	Unknown
Pros_8057	-12.2148	1.14283	1.18896e-06	4.90145e-05	-	Putative_predicted_gene_	-	Unknown
Pros_7998	-14.5842	1.14849	0.000492138	0.0081062	-	Putative_predicted_gene_	-	Unknown
Pros_7391	-12.844	1.15029	3.96536e-06	0.000139939	-	Putative_predicted_gene_	-	Unknown
Pros_2360	-14.1611	1.15296	0.000154498	0.00320168	-	Putative_predicted_gene_	-	Unknown
Pros_5367	-15.0743	1.15783	0.00232077	0.0270491	-	Putative_predicted_gene_	-	Unknown
Pros_4982	-13.9011	1.16423	5.98899e-05	0.00147708	COG2128	Uncharacterized_conserved_protein_	S	Function_unknown_
Pros_4511	-9.38044	1.16994	3.02783e-08	1.69142e-06	COG3839	ABC-type_sugar_transport_systems_ATPase_components_	G	Carbohydrate_transport_and_metabolism_
Pros_4513	-12.8581	1.17844	2.31783e-06	8.97896e-05	COG0673	Predicted_dehydrogenases_and_related_proteins_	R	General_function_prediction_only_
Pros_8056	-14.2547	1.18235	0.000150485	0.00313538	-	Putative_predicted_gene_	-	Unknown
Pros_3104	-13.9503	1.18491	4.76123e-05	0.00121771	-	Putative_predicted_gene_	-	Unknown
Pros_5378	-13.5589	1.19912	1.11738e-05	0.000353027	-	Putative_predicted_gene_	-	Unknown
Pros_7985	-14.9579	1.20018	0.00105353	0.0149021	-	Putative_predicted_gene_	-	Unknown
Pros_5273	-13.1428	1.207	2.92622e-06	0.000106911	-	Putative_predicted_gene_	-	Unknown
Pros_0692	-15.2214	1.21157	0.00155718	0.0200405	-	Putative_predicted_gene_	-	Unknown
Pros_1563	-12.8398	1.21496	1.11126e-06	4.68126e-05	COG1737	Transcriptional_regulators_	K	Transcription_
Pros_5208	-12.1695	1.21545	2.14788e-07	1.05465e-05	COG1230	Co/Zn/Cd_efflux_system_component_	P	Inorganic_ion_transport_and_metabolism_
Pros_0499	-11.9344	1.22434	1.07288e-07	5.55091e-06	COG0438	Glycosyltransferase_	M	Cell_wall/membrane/envelope_biogenesis_
Pros_6253	-13.252	1.22533	2.96529e-06	0.000107827	COG0110	Acetyltransferase_(isoleucine_patch_superfamily)_	R	General_function_prediction_only_
Pros_3222	-15.5441	1.22867	0.00480939	0.0465774	-	Putative_predicted_gene_	-	Unknown
Pros_0560	-15.3278	1.22975	0.00178899	0.0219759	-	Putative_predicted_gene_	-	Unknown
Pros_4892	-14.2656	1.23644	6.71753e-05	0.00160824	-	Putative_predicted_gene_	-	Unknown
Pros_7806	-15.5875	1.23644	0.00405285	0.0413079	-	Putative_predicted_gene_	-	Unknown
Pros_0187	-14.7373	1.24089	0.000345775	0.00609973	-	Putative_predicted_gene_	-	Unknown
Pros_4150	-14.1165	1.24222	4.13364e-05	0.00107519	-	Putative_predicted_gene_	-	Unknown
Pros_7290	-12.3561	1.24412	1.67397e-07	8.37962e-06	-	Putative_predicted_gene_	-	Unknown
Pros_5394	-14.8532	1.28944	0.000269375	0.00501202	-	Putative_predicted_gene_	-	Unknown
Pros_8059	-13.1074	1.29534	4.62186e-07	2.03599e-05	-	Putative_predicted_gene_	-	Unknown
Pros_7252	-15.4649	1.29534	0.00170861	0.0213134	-	Putative_predicted_gene_	-	Unknown
Pros_7215	-12.9312	1.30001	2.38727e-07	1.15745e-05	COG1324	Uncharacterized_protein_involved_in_tolerance_to_divalent_cations_	P	Inorganic_ion_transport_and_metabolism_
Pros_4113	-13.602	1.30525	2.61308e-06	9.86333e-05	COG1846	Transcriptional_regulators_	K	Transcription_
Pros_1582	-14.6373	1.33598	7.8083e-05	0.00180763	COG2229	Predicted_GTPase_	R	General_function_prediction_only_
Pros_3059	-13.5132	1.33729	1.03219e-06	4.39621e-05	-	Putative_predicted_gene_	-	Unknown
Pros_7080	-13.7198	1.35719	1.64015e-06	6.58539e-05	-	Putative_predicted_gene_	-	Unknown
Pros_7986	-15.147	1.36043	0.00036304	0.00633185	-	Putative_predicted_gene_	-	Unknown
Pros_1667	-12.8391	1.37713	3.62595e-08	1.9966e-06	-	Putative_predicted_gene_	-	Unknown
Pros_3807	-14.1563	1.37905	5.4505e-06	0.000184289	-	Putative_predicted_gene_	-	Unknown
Pros_0771	-12.8929	1.39236	2.83955e-08	1.59782e-06	-	Putative_predicted_gene_	-	Unknown
Pros_4142	-15.1657	1.39791	0.000228795	0.00435502	-	Putative_predicted_gene_	-	Unknown
Pros_6707	-12.6054	1.39967	1.11409e-08	6.76264e-07	-	Putative_predicted_gene_	-	Unknown
Pros_0587	-15.5983	1.41398	0.000674911	0.0103643	-	Putative_predicted_gene_	-	Unknown
Pros_3539	-12.608	1.43343	4.28567e-09	2.82378e-07	-	Putative_predicted_gene_	-	Unknown
Pros_8016	-13.821	1.4741	3.06508e-07	1.43204e-05	COG1357	Uncharacterized_low-complexity_proteins_	S	Function_unknown_
Pros_3512	-14.2047	1.47591	1.18336e-06	4.90145e-05	-	Putative_predicted_gene_	-	Unknown
Pros_3943	-15.4191	1.47864	0.000202378	0.00393973	-	Putative_predicted_gene_	-	Unknown
Pros_1236	-12.7946	1.49631	1.78986e-09	1.33962e-07	-	Putative_predicted_gene_	-	Unknown
Pros_8063	-13.6218	1.49873	7.413e-08	3.94116e-06	-	Putative_predicted_gene_	-	Unknown
Pros_0421	-12.7091	1.51938	7.52866e-10	5.92229e-08	-	Putative_predicted_gene_	-	Unknown
Pros_3107	-14.9241	1.52442	1.78717e-05	0.000521867	-	Putative_predicted_gene_	-	Unknown
Pros_4369	-11.8632	1.53125	2.97631e-11	3.01899e-09	COG0596	Predicted_hydrolases_or_acyltransferases_(alpha/beta_hydrolase_superfamily)__	R	General_function_prediction_only_
Pros_4467	-13.874	1.55837	5.76111e-08	3.14982e-06	-	Putative_predicted_gene_	-	Unknown
Pros_8046	-15.3715	1.5738	8.66196e-05	0.00194626	-	Putative_predicted_gene_	-	Unknown
Pros_5813	-15.2675	1.60144	4.94045e-05	0.00124464	-	Putative_predicted_gene_	-	Unknown
Pros_7983	-15.5523	1.61084	0.000156954	0.00324021	-	Putative_predicted_gene_	-	Unknown
Pros_3306	-16.304	1.61726	0.00179023	0.0219759	-	Putative_predicted_gene_	-	Unknown
Pros_6451	-16.304	1.61726	0.00179023	0.0219759	-	Putative_predicted_gene_	-	Unknown
Pros_4208	-11.2023	1.61926	4.10325e-13	5.36135e-11	COG0566	rRNA_methylases_	J	Translation,_ribosomal_structure_and_biogenesis_
Pros_1687	-16.0485	1.63237	0.000602715	0.00954071	-	Putative_predicted_gene_	-	Unknown
Pros_4438	-15.1576	1.65148	1.67344e-05	0.000490599	COG2141	Coenzyme_F420-dependent_N5N10-methylene_tetrahydromethanopterin_reductase_and_related_flavin-dependent_oxidoreductases_	C	Energy_production_and_conversion_
Pros_0108	-16.2757	1.67385	0.00125538	0.0171288	-	Putative_predicted_gene_	-	Unknown
Pros_1921	-15.8112	1.6839	0.000219377	0.00421739	-	Putative_predicted_gene_	-	Unknown
Pros_7669	-14.0229	1.72187	6.546e-09	4.0696e-07	-	Putative_predicted_gene_	-	Unknown
Pros_7459	-13.2825	1.72872	6.67313e-11	6.35101e-09	-	Putative_predicted_gene_	-	Unknown
Pros_7480	-14.756	1.72948	4.42693e-07	1.97267e-05	-	Putative_predicted_gene_	-	Unknown
Pros_4249	-16.6373	1.78076	0.00401524	0.0410523	-	Putative_predicted_gene_	-	Unknown
Pros_3066	-12.3235	1.93786	7.08481e-16	1.51713e-13	-	Putative_predicted_gene_	-	Unknown
Pros_5811	-16.4255	1.97341	0.000273436	0.00505496	-	Putative_predicted_gene_	-	Unknown
Pros_4130	-14.7083	2.02403	2.85326e-09	1.94653e-07	-	Putative_predicted_gene_	-	Unknown
Pros_6978	-11.1397	2.03741	1.49093e-19	4.789e-17	-	Putative_predicted_gene_	-	Unknown
Pros_0523	-14.419	2.04245	1.98308e-10	1.7177e-08	-	Putative_predicted_gene_	-	Unknown
Pros_7458	-11.8667	2.05345	1.44693e-18	3.84633e-16	-	Putative_predicted_gene_	-	Unknown
Pros_8006	-14.9972	2.05587	1.21863e-08	7.3394e-07	-	Putative_predicted_gene_	-	Unknown
Pros_7982	-14.9873	2.07577	6.85723e-09	4.22899e-07	-	Putative_predicted_gene_	-	Unknown
Pros_4903	-10.9406	2.18509	2.42019e-22	1.03651e-19	-	Putative_predicted_gene_	-	Unknown
Pros_7981	-14.5626	2.24758	8.14487e-12	9.09982e-10	-	Putative_predicted_gene_	-	Unknown
Pros_0252	-16.6147	2.35192	4.17025e-05	0.00107881	-	Putative_predicted_gene_	-	Unknown
Pros_6242	-10.5075	2.58909	1.27248e-30	9.98141e-28	COG2141	Coenzyme_F420-dependent_N5N10-methylene_tetrahydromethanopterin_reductase_and_related_flavin-dependent_oxidoreductases_	C	Energy_production_and_conversion_
Pros_7657	-12.033	2.73084	1.32204e-29	9.26507e-27	-	Putative_predicted_gene_	-	Unknown
Pros_7658	-12.0712	2.79512	9.01853e-31	8.69048e-28	-	Putative_predicted_gene_	-	Unknown
Pros_5601	-9.80188	3.22061	2.34789e-45	6.03329e-42	-	Putative_predicted_gene_	-	Unknown
Pros_3865	-15.0743	3.43284	1.86258e-20	7.17931e-18	-	Putative_predicted_gene_	-	Unknown
Pros_7159	-7.4303	3.43523	2.72405e-52	1.04999e-48	COG0577	ABC-type_antimicrobial_peptide_transport_system_permease_component_	V	Defense_mechanisms_

## Sheet: DEGs-24h-vs72h
gene	logConc	logFC	P.Value	adj.P.Val	COG	COG_descr	fun_cat	fun_cat_descr
Pros_4060	-10.8583	-6.02249	2.54935e-96	1.86154e-92	-	Putative_predicted_gene_	-	Unknown
Pros_6813	-11.7807	-2.78266	1.87618e-25	8.5624e-23	COG0784	FOG:_CheY-like_receiver_	T	Signal_transduction_mechanisms_
Pros_4812	-13.0073	-2.52856	7.83537e-16	2.11903e-13	COG0214	Pyridoxine_biosynthesis_enzyme_	H	Coenzyme_transport_and_metabolism_
Pros_5537	-12.0088	-2.37505	1.07502e-18	3.73801e-16	COG0395	ABC-type_sugar_transport_system_permease_component_	G	Carbohydrate_transport_and_metabolism_
Pros_3279	-12.6505	-2.36101	9.91704e-16	2.58622e-13	COG0682	Prolipoprotein_diacylglyceryltransferase_	M	Cell_wall/membrane/envelope_biogenesis_
Pros_6306	-14.1293	-2.28464	7.12812e-09	7.13007e-07	COG3861	Uncharacterized_protein_conserved_in_bacteria_	S	Function_unknown_
Pros_5154	-14.0313	-2.28147	4.21378e-09	4.39558e-07	-	Putative_predicted_gene_	-	Unknown
Pros_2431	-13.9257	-2.13164	1.28759e-08	1.23711e-06	-	Putative_predicted_gene_	-	Unknown
Pros_0719	-14.6499	-1.93922	1.43798e-05	0.000506575	-	Putative_predicted_gene_	-	Unknown
Pros_5879	-12.2436	-1.9054	2.83996e-12	4.64323e-10	COG0740	Protease_subunit_of_ATP-dependent_Clp_proteases_	O	Posttranslational_modification,_protein_turnover,_chaperones_
Pros_4967	-10.68	-1.86279	1.61325e-15	3.79997e-13	COG0209	Ribonucleotide_reductase_alpha_subunit_	F	Nucleotide_transport_and_metabolism_
Pros_3573	-14.826	-1.86199	7.68395e-05	0.00202267	COG0726	Predicted_xylanase/chitin_deacetylase_	G	Carbohydrate_transport_and_metabolism_
Pros_6315	-13.9282	-1.80559	8.72471e-07	5.13773e-05	-	Putative_predicted_gene_	-	Unknown
Pros_7618	-14.7268	-1.78551	7.38468e-05	0.00196799	COG0801	78-dihydro-6-hydroxymethylpterin-pyrophosphokinase_	H	Coenzyme_transport_and_metabolism_
Pros_6503	-13.9405	-1.78101	1.51385e-06	8.0687e-05	COG0721	Asp-tRNAAsn/Glu-tRNAGln_amidotransferase_C_subunit_	J	Translation,_ribosomal_structure_and_biogenesis_
Pros_0903	-11.81	-1.75324	8.79083e-12	1.36576e-09	COG0234	Co-chaperonin_GroES_(HSP10)_	O	Posttranslational_modification,_protein_turnover,_chaperones_
Pros_0079	-13.8135	-1.74637	1.37426e-06	7.37858e-05	-	Putative_predicted_gene_	-	Unknown
Pros_5689	-13.9606	-1.7408	3.14795e-06	0.00014102	-	Putative_predicted_gene_	-	Unknown
Pros_3150	-10.7397	-1.72698	1.42841e-13	2.60755e-11	COG0265	Trypsin-like_serine_proteases_typically_periplasmic,_contain_C-terminal_PDZ_domain_	O	Posttranslational_modification,_protein_turnover,_chaperones_
Pros_7243	-10.5537	-1.71983	9.18535e-14	1.71978e-11	-	Putative_predicted_gene_	-	Unknown
Pros_2858	-12.947	-1.69309	1.78038e-08	1.64561e-06	COG2326	Uncharacterized_conserved_protein_	S	Function_unknown_
Pros_5037	-13.3777	-1.68652	2.48866e-07	1.62252e-05	-	Putative_predicted_gene_	-	Unknown
Pros_7997	-7.7988	-1.68065	3.02923e-15	6.50572e-13	-	Putative_predicted_gene_	-	Unknown
Pros_6678	-13.8464	-1.68057	3.24555e-06	0.000144506	COG0483	Archaeal_fructose-16-bisphosphatase_and_related_enzymes_of_inositol_monophosphatase_family_	G	Carbohydrate_transport_and_metabolism_
Pros_1442	-14.3395	-1.6651	4.83876e-05	0.00136948	COG2890	Methylase_of_polypeptide_chain_release_factors_	J	Translation,_ribosomal_structure_and_biogenesis_
Pros_4734	-13.6073	-1.65554	1.54069e-06	8.15225e-05	COG2146	Ferredoxin_subunits_of_nitrite_reductase_and_ring-hydroxylating_dioxygenases_	P	Inorganic_ion_transport_and_metabolism_
Pros_5929	-14.2597	-1.63848	4.64543e-05	0.00131988	-	Putative_predicted_gene_	-	Unknown
Pros_0840	-13.3074	-1.6347	3.61956e-07	2.23984e-05	-	Putative_predicted_gene_	-	Unknown
Pros_5468	-14.1007	-1.61665	2.89685e-05	0.000896305	COG0745	Response_regulators_consisting_of_a_CheY-like_receiver_domain_and_a_winged-helix_DNA-binding_domain_	T	Signal_transduction_mechanisms_
Pros_5073	-14.577	-1.60306	0.000200148	0.00419315	COG1028	Dehydrogenases_with_different_specificities_(related_to_short-chain_alcohol_dehydrogenases)_	I	Lipid_transport_and_metabolism_
Pros_4984	-14.8225	-1.59409	0.000607742	0.0101087	-	Putative_predicted_gene_	-	Unknown
Pros_5172	-14.476	-1.5913	0.000178834	0.00390972	COG0337	3-dehydroquinate_synthetase_	E	Amino_acid_transport_and_metabolism_
Pros_7663	-14.378	-1.58823	0.00011117	0.00267026	-	Putative_predicted_gene_	-	Unknown
Pros_1384	-14.5852	-1.58657	0.000247954	0.00496043	COG5587	Uncharacterized_conserved_protein_	S	Function_unknown_
Pros_7485	-14.8323	-1.57446	0.000762355	0.0120492	-	Putative_predicted_gene_	-	Unknown
Pros_5258	-11.5259	-1.56974	2.24069e-10	2.9217e-08	COG1529	Aerobic-type_carbon_monoxide_dehydrogenase_large_subunit_CoxL/CutL_homologs_	C	Energy_production_and_conversion_
Pros_0834	-13.7103	-1.56744	8.8541e-06	0.000331668	-	Putative_predicted_gene_	-	Unknown
Pros_1394	-13.654	-1.56215	6.37582e-06	0.000255705	-	Putative_predicted_gene_	-	Unknown
Pros_1562	-12.5243	-1.54652	3.54303e-08	3.00828e-06	COG2987	Urocanate_hydratase_	E	Amino_acid_transport_and_metabolism_
Pros_5828	-12.3998	-1.54451	2.15005e-08	1.91459e-06	COG5637	Predicted_integral_membrane_protein_	S	Function_unknown_
Pros_1555	-13.5559	-1.53626	4.63354e-06	0.000191153	-	Putative_predicted_gene_	-	Unknown
Pros_2163	-14.9903	-1.53336	0.00145512	0.0192487	COG4983	Uncharacterized_conserved_protein_	S	Function_unknown_
Pros_5044	-14.9903	-1.53336	0.00145512	0.0192487	-	Putative_predicted_gene_	-	Unknown
Pros_5873	-14.2258	-1.53139	0.000115286	0.00272433	COG0105	Nucleoside_diphosphate_kinase_	F	Nucleotide_transport_and_metabolism_
Pros_7770	-14.2258	-1.53139	0.000115286	0.00272433	-	Putative_predicted_gene_	-	Unknown
Pros_0904	-11.2942	-1.52474	3.00194e-10	3.77934e-08	-	Putative_predicted_gene_	-	Unknown
Pros_1867	-13.674	-1.52214	1.19781e-05	0.000432991	COG0289	Dihydrodipicolinate_reductase_	E	Amino_acid_transport_and_metabolism_
Pros_0838	-13.2308	-1.52147	1.34924e-06	7.2979e-05	-	Putative_predicted_gene_	-	Unknown
Pros_1164	-13.3651	-1.51923	3.44187e-06	0.000150494	COG0438	Glycosyltransferase_	M	Cell_wall/membrane/envelope_biogenesis_
Pros_1845	-14.3243	-1.5094	0.000187877	0.0040231	-	Putative_predicted_gene_	-	Unknown
Pros_0842	-13.2828	-1.50357	2.62265e-06	0.000121978	-	Putative_predicted_gene_	-	Unknown
Pros_1134	-14.6323	-1.49235	0.000878797	0.013481	-	Putative_predicted_gene_	-	Unknown
Pros_2007	-13.8127	-1.48541	3.36538e-05	0.000997409	-	Putative_predicted_gene_	-	Unknown
Pros_1302	-13.4358	-1.47245	8.10988e-06	0.000308429	COG0686	Alanine_dehydrogenase_	E	Amino_acid_transport_and_metabolism_
Pros_0837	-13.6457	-1.46555	2.17265e-05	0.000705469	-	Putative_predicted_gene_	-	Unknown
Pros_7553	-14.8888	-1.46145	0.00232077	0.0270696	-	Putative_predicted_gene_	-	Unknown
Pros_2961	-14.0306	-1.45287	9.55787e-05	0.00234989	COG2201	Chemotaxis_response_regulator_containing_a_CheY-like_receiver_domain_and_a_methylesterase_domain_	N	Cell_motility_
Pros_0841	-12.2656	-1.45183	6.04588e-08	4.79859e-06	-	Putative_predicted_gene_	-	Unknown
Pros_0823	-12.2038	-1.45087	5.29341e-08	4.34297e-06	-	Putative_predicted_gene_	-	Unknown
Pros_3341	-13.1453	-1.44839	3.40658e-06	0.000150494	-	Putative_predicted_gene_	-	Unknown
Pros_2609	-13.6029	-1.44232	2.44827e-05	0.000780668	COG0379	Quinolinate_synthase_	H	Coenzyme_transport_and_metabolism_
Pros_7305	-14.0365	-1.441	0.000113923	0.00270967	-	Putative_predicted_gene_	-	Unknown
Pros_6643	-14.8996	-1.43992	0.00200086	0.0243504	-	Putative_predicted_gene_	-	Unknown
Pros_0627	-14.1134	-1.43534	0.000207706	0.00428437	COG0321	Lipoate-protein_ligase_B_	H	Coenzyme_transport_and_metabolism_
Pros_4350	-14.916	-1.407	0.00312085	0.0329313	COG1309	Transcriptional_regulator_	K	Transcription_
Pros_4529	-13.2063	-1.40546	7.38783e-06	0.000283926	-	Putative_predicted_gene_	-	Unknown
Pros_1718	-11.5086	-1.39997	1.26949e-08	1.23597e-06	COG1012	NAD-dependent_aldehyde_dehydrogenases_	C	Energy_production_and_conversion_
Pros_1641	-12.1731	-1.39284	1.51907e-07	1.07691e-05	COG0233	Ribosome_recycling_factor_	J	Translation,_ribosomal_structure_and_biogenesis_
Pros_6093	-15.0608	-1.3925	0.0057539	0.0506816	-	Putative_predicted_gene_	-	Unknown
Pros_7004	-15.0608	-1.3925	0.0057539	0.0506816	-	Putative_predicted_gene_	-	Unknown
Pros_3255	-13.93	-1.37899	0.00018864	0.00402762	-	Putative_predicted_gene_	-	Unknown
Pros_1715	-11.9998	-1.37359	1.13126e-07	8.26046e-06	COG0160	4-aminobutyrate_aminotransferase_and_related_aminotransferases_	E	Amino_acid_transport_and_metabolism_
Pros_5985	-14.8102	-1.36763	0.00377352	0.0379508	-	Putative_predicted_gene_	-	Unknown
Pros_0053	-11.7667	-1.36573	5.55562e-08	4.50746e-06	-	Putative_predicted_gene_	-	Unknown
Pros_4706	-14.6971	-1.36279	0.00263222	0.029389	COG0654	2-polyprenyl-6-methoxyphenol_hydroxylase_and_related_FAD-dependent_oxidoreductases_	H	Coenzyme_transport_and_metabolism_
Pros_4661	-13.444	-1.36154	3.2685e-05	0.000978138	COG2345	Predicted_transcriptional_regulator_	K	Transcription_
Pros_1135	-13.2722	-1.35503	1.88027e-05	0.000624079	COG1316	Transcriptional_regulator_	K	Transcription_
Pros_5590	-14.702	-1.35308	0.00263222	0.029389	-	Putative_predicted_gene_	-	Unknown
Pros_5170	-14.8207	-1.34657	0.00331034	0.0343842	COG2755	Lysophospholipase_L1_and_related_esterases_	E	Amino_acid_transport_and_metabolism_
Pros_5880	-11.9319	-1.34275	1.80091e-07	1.22899e-05	COG0740	Protease_subunit_of_ATP-dependent_Clp_proteases_	O	Posttranslational_modification,_protein_turnover,_chaperones_
Pros_0794	-11.7106	-1.33592	9.73999e-08	7.25728e-06	-	Putative_predicted_gene_	-	Unknown
Pros_2074	-14.411	-1.33592	0.00134281	0.018217	-	Putative_predicted_gene_	-	Unknown
Pros_3151	-12.202	-1.33505	4.97183e-07	3.02536e-05	COG0842	ABC-type_multidrug_transport_system_permease_component_	V	Defense_mechanisms_
Pros_0735	-14.2429	-1.33235	0.000832786	0.0128835	COG0245	2C-methyl-D-erythritol_24-cyclodiphosphate_synthase_	I	Lipid_transport_and_metabolism_
Pros_6134	-14.0225	-1.32826	0.000414281	0.00746933	COG1893	Ketopantoate_reductase_	H	Coenzyme_transport_and_metabolism_
Pros_4587	-12.8629	-1.3229	6.98137e-06	0.000271159	COG0312	Predicted_Zn-dependent_proteases_and_their_inactivated_homologs_	R	General_function_prediction_only_
Pros_1015	-11.5479	-1.32132	7.97172e-08	6.25909e-06	COG0039	Malate/lactate_dehydrogenases_	C	Energy_production_and_conversion_
Pros_0833	-13.6651	-1.318	0.000129103	0.00299273	-	Putative_predicted_gene_	-	Unknown
Pros_5531	-14.0287	-1.31593	0.000489399	0.00852886	COG1960	Acyl-CoA_dehydrogenases_	I	Lipid_transport_and_metabolism_
Pros_4898	-14.6152	-1.31283	0.00277493	0.0305158	COG1309	Transcriptional_regulator_	K	Transcription_
Pros_4730	-14.0318	-1.30973	0.000489399	0.00852886	COG1481	Uncharacterized_protein_conserved_in_bacteria_	S	Function_unknown_
Pros_4845	-13.3397	-1.3035	5.51653e-05	0.00152582	COG2171	Tetrahydrodipicolinate_N-succinyltransferase_	E	Amino_acid_transport_and_metabolism_
Pros_4363	-14.1793	-1.3035	0.000889021	0.0135808	-	Putative_predicted_gene_	-	Unknown
Pros_4525	-15.1053	-1.3035	0.0098652	0.0727633	COG2109	ATP:corrinoid_adenosyltransferase_	H	Coenzyme_transport_and_metabolism_
Pros_4101	-14.1827	-1.29658	0.000889021	0.0135808	-	Putative_predicted_gene_	-	Unknown
Pros_0657	-14.6246	-1.2941	0.00337854	0.0349038	COG1846	Transcriptional_regulators_	K	Transcription_
Pros_0806	-11.6778	-1.29253	2.02875e-07	1.37166e-05	-	Putative_predicted_gene_	-	Unknown
Pros_1962	-14.1862	-1.28962	0.00105731	0.0153794	COG0583	Transcriptional_regulator_	K	Transcription_
Pros_6749	-13.6796	-1.28885	0.000200699	0.00419315	COG0491	Zn-dependent_hydrolases_including_glyoxylases_	R	General_function_prediction_only_
Pros_3233	-12.5546	-1.28335	4.06053e-06	0.000171387	COG0753	Catalase_	P	Inorganic_ion_transport_and_metabolism_
Pros_4049	-14.8533	-1.28147	0.00621651	0.0532781	-	Putative_predicted_gene_	-	Unknown
Pros_3666	-13.9151	-1.28051	0.000406958	0.00735547	COG0183	Acetyl-CoA_acetyltransferase_	I	Lipid_transport_and_metabolism_
Pros_5930	-14.634	-1.27512	0.00410751	0.0399908	-	Putative_predicted_gene_	-	Unknown
Pros_0029	-14.0507	-1.27193	0.000803507	0.0125636	COG0740	Protease_subunit_of_ATP-dependent_Clp_proteases_	O	Posttranslational_modification,_protein_turnover,_chaperones_
Pros_2601	-12.2933	-1.27175	2.08292e-06	0.000103466	COG0667	Predicted_oxidoreductases_(related_to_aryl-alcohol_dehydrogenases)_	C	Energy_production_and_conversion_
Pros_4561	-14.8588	-1.27033	0.00764158	0.0608867	COG2197	Response_regulator_containing_a_CheY-like_receiver_domain_and_an_HTH_DNA-binding_domain_	T	Signal_transduction_mechanisms_
Pros_3757	-14.1967	-1.26856	0.00125636	0.0172768	COG2377	Predicted_molecular_chaperone_distantly_related_to_HSP70-fold_metalloproteases_	O	Posttranslational_modification,_protein_turnover,_chaperones_
Pros_2982	-13.4009	-1.26728	0.000100547	0.00244732	COG0506	Proline_dehydrogenase_	E	Amino_acid_transport_and_metabolism_
Pros_3163	-13.6388	-1.26553	0.000249101	0.00496977	COG0526	Thiol-disulfide_isomerase_and_thioredoxins_	O	Posttranslational_modification,_protein_turnover,_chaperones_
Pros_4966	-11.6785	-1.26447	3.71948e-07	2.28232e-05	COG0208	Ribonucleotide_reductase_beta_subunit_	F	Nucleotide_transport_and_metabolism_
Pros_3745	-14.5425	-1.2591	0.00290926	0.0314717	-	Putative_predicted_gene_	-	Unknown
Pros_7566	-12.0234	-1.25858	1.07038e-06	6.05883e-05	COG3844	Kynureninase_	E	Amino_acid_transport_and_metabolism_
Pros_7111	-13.5922	-1.25755	0.000200986	0.00419315	-	Putative_predicted_gene_	-	Unknown
Pros_7070	-13.7498	-1.25737	0.000351129	0.00659112	COG4962	Flp_pilus_assembly_protein_ATPase_CpaF_	U	Intracellular_trafficking,_secretion,_and_vesicular_transport_
Pros_6779	-14.132	-1.25006	0.00111857	0.0159043	COG1611	Predicted_Rossmann_fold_nucleotide-binding_protein_	R	General_function_prediction_only_
Pros_3332	-11.3352	-1.24967	2.08108e-07	1.39413e-05	-	Putative_predicted_gene_	-	Unknown
Pros_3135	-14.3673	-1.24846	0.00245586	0.0281411	-	Putative_predicted_gene_	-	Unknown
Pros_2831	-14.6485	-1.24616	0.00498626	0.0457714	-	Putative_predicted_gene_	-	Unknown
Pros_4996	-14.6485	-1.24616	0.00498626	0.0457714	-	Putative_predicted_gene_	-	Unknown
Pros_1567	-14.3713	-1.24042	0.00245586	0.0281411	COG1028	Dehydrogenases_with_different_specificities_(related_to_short-chain_alcohol_dehydrogenases)_	I	Lipid_transport_and_metabolism_
Pros_1003	-14.0668	-1.23965	0.000999787	0.0148989	-	Putative_predicted_gene_	-	Unknown
Pros_1202	-14.1388	-1.23638	0.0013233	0.0180275	COG0745	Response_regulators_consisting_of_a_CheY-like_receiver_domain_and_a_winged-helix_DNA-binding_domain_	T	Signal_transduction_mechanisms_
Pros_0626	-14.8758	-1.23638	0.00937491	0.0701389	COG1983	Putative_stress-responsive_transcriptional_regulator_	K	Transcription_
Pros_7796	-12.3743	-1.23436	5.2805e-06	0.000216619	-	Putative_predicted_gene_	-	Unknown
Pros_4914	-12.1583	-1.23377	2.77504e-06	0.000127442	COG2986	Histidine_ammonia-lyase_	E	Amino_acid_transport_and_metabolism_
Pros_2425	-14.5562	-1.2318	0.00425433	0.0410914	-	Putative_predicted_gene_	-	Unknown
Pros_6206	-13.6559	-1.23147	0.000298751	0.00581729	COG1960	Acyl-CoA_dehydrogenases_	I	Lipid_transport_and_metabolism_
Pros_0817	-12.7361	-1.22989	1.74031e-05	0.000591057	COG0635	Coproporphyrinogen_III_oxidase_and_related_Fe-S_oxidoreductases_	H	Coenzyme_transport_and_metabolism_
Pros_5456	-14.2947	-1.22873	0.00214618	0.0256488	-	Putative_predicted_gene_	-	Unknown
Pros_5951	-13.5585	-1.22719	0.000247226	0.00495947	COG2242	Precorrin-6B_methylase_2_	H	Coenzyme_transport_and_metabolism_
Pros_6307	-13.6583	-1.22654	0.000344884	0.00654115	-	Putative_predicted_gene_	-	Unknown
Pros_6785	-13.8816	-1.22489	0.00069414	0.0111643	COG1146	Ferredoxin_	C	Energy_production_and_conversion_
Pros_0676	-13.3794	-1.22421	0.000159533	0.00357333	COG0456	Acetyltransferases_	R	General_function_prediction_only_
Pros_0417	-13.5608	-1.22258	0.00028371	0.00555403	COG2226	Methylase_involved_in_ubiquinone/menaquinone_biosynthesis_	H	Coenzyme_transport_and_metabolism_
Pros_6875	-11.5374	-1.22167	5.78329e-07	3.49005e-05	COG1875	Predicted_ATPase_related_to_phosphate_starvation-inducible_protein_PhoH_	T	Signal_transduction_mechanisms_
Pros_5271	-13.5166	-1.2163	0.000263387	0.00521207	COG0749	DNA_polymerase_I_-_3'-5'_exonuclease_and_polymerase_domains_	L	Replication,_recombination_and_repair_
Pros_6709	-13.7174	-1.2133	0.000500745	0.00862368	COG1946	Acyl-CoA_thioesterase_	I	Lipid_transport_and_metabolism_
Pros_2485	-14.3024	-1.2133	0.00255697	0.0289025	-	Putative_predicted_gene_	-	Unknown
Pros_4727	-13.151	-1.21214	7.70068e-05	0.00202267	COG0126	3-phosphoglycerate_kinase_	G	Carbohydrate_transport_and_metabolism_
Pros_5715	-14.4738	-1.21039	0.00365246	0.0370421	COG1309	Transcriptional_regulator_	K	Transcription_
Pros_2865	-13.9508	-1.20925	0.0010492	0.0153596	COG0159	Tryptophan_synthase_alpha_chain_	E	Amino_acid_transport_and_metabolism_
Pros_7740	-14.3876	-1.20781	0.00350849	0.035881	COG1309	Transcriptional_regulator_	K	Transcription_
Pros_7798	-13.3464	-1.20664	0.000170173	0.00377691	-	Putative_predicted_gene_	-	Unknown
Pros_1934	-12.7213	-1.20552	2.27607e-05	0.000732152	-	Putative_predicted_gene_	-	Unknown
Pros_0801	-13.5234	-1.20275	0.000301462	0.00585445	-	Putative_predicted_gene_	-	Unknown
Pros_3326	-12.1029	-1.20204	3.91935e-06	0.000167363	COG2235	Arginine_deiminase_	E	Amino_acid_transport_and_metabolism_
Pros_4974	-14.3917	-1.19955	0.00418593	0.0405918	-	Putative_predicted_gene_	-	Unknown
Pros_1981	-12.1786	-1.19313	6.32972e-06	0.000255357	COG2225	Malate_synthase_	C	Energy_production_and_conversion_
Pros_0836	-12.2576	-1.1851	9.11705e-06	0.000339657	-	Putative_predicted_gene_	-	Unknown
Pros_2808	-14.4001	-1.18287	0.00498785	0.0457714	COG1799	Uncharacterized_protein_conserved_in_bacteria_	S	Function_unknown_
Pros_0745	-14.5843	-1.17558	0.00744149	0.0599256	-	Putative_predicted_gene_	-	Unknown
Pros_3205	-13.5371	-1.17527	0.000450886	0.00797184	COG0366	Glycosidases_	G	Carbohydrate_transport_and_metabolism_
Pros_5122	-14.322	-1.17399	0.00361742	0.0368916	COG0524	Sugar_kinases_ribokinase_family_	G	Carbohydrate_transport_and_metabolism_
Pros_2977	-13.686	-1.17114	0.000701962	0.0112445	-	Putative_predicted_gene_	-	Unknown
Pros_6449	-13.2087	-1.16969	0.000185378	0.00399302	COG0526	Thiol-disulfide_isomerase_and_thioredoxins_	O	Posttranslational_modification,_protein_turnover,_chaperones_
Pros_6807	-12.8221	-1.16882	5.65575e-05	0.00155843	COG0542	ATPases_with_chaperone_activity_ATP-binding_subunit_	O	Posttranslational_modification,_protein_turnover,_chaperones_
Pros_5690	-12.4288	-1.16815	1.75155e-05	0.000592122	-	Putative_predicted_gene_	-	Unknown
Pros_6429	-13.3667	-1.16599	0.000318818	0.00609427	-	Putative_predicted_gene_	-	Unknown
Pros_0790	-13.5418	-1.16599	0.000515194	0.00880384	COG0250	Transcription_antiterminator_	K	Transcription_
Pros_7441	-13.911	-1.16599	0.00148884	0.0196152	COG1252	NADH_dehydrogenase_FAD-containing_subunit_	C	Energy_production_and_conversion_
Pros_2996	-14.174	-1.16599	0.00232438	0.0270696	-	Putative_predicted_gene_	-	Unknown
Pros_7109	-14.248	-1.16599	0.00314284	0.0331155	COG0500	SAM-dependent_methyltransferases_	Q	Secondary_metabolites_biosynthesis,_transport_and_catabolism_
Pros_7829	-14.326	-1.16599	0.00429517	0.0414311	COG3938	Proline_racemase_	E	Amino_acid_transport_and_metabolism_
Pros_5939	-14.4085	-1.16599	0.00451233	0.0425356	COG2346	Truncated_hemoglobins_	R	General_function_prediction_only_
Pros_0275	-12.825	-1.16316	6.25318e-05	0.00170376	-	Putative_predicted_gene_	-	Unknown
Pros_5348	-12.974	-1.16285	8.8337e-05	0.00223971	COG4214	ABC-type_xylose_transport_system_permease_component_	G	Carbohydrate_transport_and_metabolism_
Pros_1104	-13.7983	-1.16043	0.0010349	0.0152356	COG2193	Bacterioferritin_(cytochrome_b1)_	P	Inorganic_ion_transport_and_metabolism_
Pros_6132	-13.2518	-1.15838	0.000203586	0.00422325	COG0654	2-polyprenyl-6-methoxyphenol_hydroxylase_and_related_FAD-dependent_oxidoreductases_	H	Coenzyme_transport_and_metabolism_
Pros_0576	-14.5005	-1.15695	0.00631105	0.0537101	-	Putative_predicted_gene_	-	Unknown
Pros_4427	-14.5939	-1.15634	0.00893797	0.0679137	-	Putative_predicted_gene_	-	Unknown
Pros_7382	-13.643	-1.15601	0.000735491	0.0117261	COG2170	Uncharacterized_conserved_protein_	S	Function_unknown_
Pros_0802	-13.0747	-1.15589	0.000131267	0.0030237	-	Putative_predicted_gene_	-	Unknown
Pros_5799	-14.6938	-1.15565	0.00965186	0.0714061	COG0596	Predicted_hydrolases_or_acyltransferases_(alpha/beta_hydrolase_superfamily)__	R	General_function_prediction_only_
Pros_6457	-13.9787	-1.15339	0.00176957	0.022433	COG0179	2-keto-4-pentenoate_hydratase/2-oxohepta-3-ene-17-dioic_acid_hydratase_(catechol_pathway)_	Q	Secondary_metabolites_biosynthesis,_transport_and_catabolism_
Pros_0791	-13.0448	-1.14951	0.00015078	0.00341745	-	Putative_predicted_gene_	-	Unknown
Pros_0177	-14.505	-1.14785	0.00755126	0.0602616	COG2084	3-hydroxyisobutyrate_dehydrogenase_and_related_beta-hydroxyacid_dehydrogenases_	I	Lipid_transport_and_metabolism_
Pros_1482	-14.5988	-1.14663	0.00893797	0.0679137	COG0596	Predicted_hydrolases_or_acyltransferases_(alpha/beta_hydrolase_superfamily)__	R	General_function_prediction_only_
Pros_6004	-13.5073	-1.14327	0.000615816	0.0101847	-	Putative_predicted_gene_	-	Unknown
Pros_2712	-13.2595	-1.14303	0.000258682	0.00514686	-	Putative_predicted_gene_	-	Unknown
Pros_5252	-13.6012	-1.14175	0.000671389	0.0108223	COG1294	Cytochrome_bd-type_quinol_oxidase_subunit_2_	C	Energy_production_and_conversion_
Pros_4155	-14.4213	-1.14031	0.00538664	0.0484997	-	Putative_predicted_gene_	-	Unknown
Pros_2057	-13.7546	-1.13903	0.00107956	0.0155789	-	Putative_predicted_gene_	-	Unknown
Pros_4955	-14.5096	-1.13869	0.00755126	0.0602616	COG1764	Predicted_redox_protein_regulator_of_disulfide_bond_formation_	O	Posttranslational_modification,_protein_turnover,_chaperones_
Pros_0166	-12.8378	-1.13742	9.32879e-05	0.00231326	-	Putative_predicted_gene_	-	Unknown
Pros_6080	-13.7573	-1.13357	0.00107956	0.0155789	COG1653	ABC-type_sugar_transport_system_periplasmic_component_	G	Carbohydrate_transport_and_metabolism_
Pros_4531	-12.4065	-1.12786	3.22773e-05	0.00097315	COG1835	Predicted_acyltransferases_	I	Lipid_transport_and_metabolism_
Pros_0760	-11.1059	-1.12729	1.68851e-06	8.62201e-05	COG0372	Citrate_synthase_	C	Energy_production_and_conversion_
Pros_0728	-13.563	-1.12349	0.000702203	0.0112445	-	Putative_predicted_gene_	-	Unknown
Pros_1729	-13.9323	-1.12329	0.00183395	0.0229496	-	Putative_predicted_gene_	-	Unknown
Pros_6406	-12.7372	-1.1207	9.26871e-05	0.0023099	COG1595	DNA-directed_RNA_polymerase_specialized_sigma_subunit_sigma24_homolog_	K	Transcription_
Pros_2612	-14.5189	-1.12019	0.00902137	0.0683637	COG0517	FOG:_CBS_domain_	R	General_function_prediction_only_
Pros_5591	-13.0599	-1.11934	0.000192965	0.00408414	COG1233	Phytoene_dehydrogenase_and_related_proteins_	Q	Secondary_metabolites_biosynthesis,_transport_and_catabolism_
Pros_4685	-11.2625	-1.11806	2.57122e-06	0.000120353	COG0021	Transketolase_	G	Carbohydrate_transport_and_metabolism_
Pros_6878	-13.9355	-1.11708	0.002133	0.0255394	COG3220	Uncharacterized_protein_conserved_in_bacteria_	S	Function_unknown_
Pros_1899	-13.3918	-1.11566	0.000544895	0.00925308	COG1396	Predicted_transcriptional_regulators_	K	Transcription_
Pros_6592	-14.1997	-1.11459	0.00448859	0.0425106	COG0500	SAM-dependent_methyltransferases_	Q	Secondary_metabolites_biosynthesis,_transport_and_catabolism_
Pros_0808	-11.1915	-1.11306	2.50464e-06	0.000118851	COG0635	Coproporphyrinogen_III_oxidase_and_related_Fe-S_oxidoreductases_	H	Coenzyme_transport_and_metabolism_
Pros_5143	-14.2751	-1.11184	0.00611985	0.0527702	COG1309	Transcriptional_regulator_	K	Transcription_
Pros_6915	-13.9386	-1.11085	0.002133	0.0255394	COG2755	Lysophospholipase_L1_and_related_esterases_	E	Amino_acid_transport_and_metabolism_
Pros_1697	-13.4366	-1.10975	0.000670557	0.0108223	-	Putative_predicted_gene_	-	Unknown
Pros_5321	-12.8253	-1.10652	0.000145621	0.0033333	COG0637	Predicted_phosphatase/phosphohexomutase_	R	General_function_prediction_only_
Pros_1189	-10.2358	-1.10624	6.93891e-07	4.15311e-05	COG0499	S-adenosylhomocysteine_hydrolase_	H	Coenzyme_transport_and_metabolism_
Pros_0615	-12.2408	-1.10556	2.92722e-05	0.00090188	-	Putative_predicted_gene_	-	Unknown
Pros_6313	-12.8539	-1.10533	0.000153198	0.00345263	COG0438	Glycosyltransferase_	M	Cell_wall/membrane/envelope_biogenesis_
Pros_4948	-13.9417	-1.10459	0.00247883	0.0281938	COG3483	Tryptophan_23-dioxygenase_(vermilion)_	E	Amino_acid_transport_and_metabolism_
Pros_3044	-13.621	-1.10208	0.00115117	0.0162589	-	Putative_predicted_gene_	-	Unknown
Pros_6671	-12.2063	-1.10145	2.95941e-05	0.000904169	COG1595	DNA-directed_RNA_polymerase_specialized_sigma_subunit_sigma24_homolog_	K	Transcription_
Pros_4499	-14.2072	-1.09957	0.00527699	0.0477479	COG2378	Predicted_transcriptional_regulator_	K	Transcription_
Pros_5686	-14.2072	-1.09957	0.00527699	0.0477479	COG0288	Carbonic_anhydrase_	P	Inorganic_ion_transport_and_metabolism_
Pros_0827	-10.7348	-1.0995	1.60956e-06	8.33547e-05	-	Putative_predicted_gene_	-	Unknown
Pros_1391	-14.1388	-1.0956	0.00390201	0.0389241	COG0789	Predicted_transcriptional_regulators_	K	Transcription_
Pros_6930	-14.0077	-1.09529	0.00326745	0.0340842	COG2919	Septum_formation_initiator_	D	Cell_cycle_control,_cell_division,_chromosome_partitioning_
Pros_7189	-14.0077	-1.09529	0.00326745	0.0340842	-	Putative_predicted_gene_	-	Unknown
Pros_4687	-11.9464	-1.09515	1.79141e-05	0.000602804	COG0166	Glucose-6-phosphate_isomerase_	G	Carbohydrate_transport_and_metabolism_
Pros_6911	-12.1575	-1.09291	2.95342e-05	0.000904169	COG0626	Cystathionine_beta-lyases/cystathionine_gamma-synthases_	E	Amino_acid_transport_and_metabolism_
Pros_2610	-13.8325	-1.09199	0.00246052	0.0281411	COG0316	Uncharacterized_conserved_protein_	S	Function_unknown_
Pros_2705	-14.363	-1.09199	0.00651879	0.0552207	COG1496	Uncharacterized_conserved_protein_	S	Function_unknown_
Pros_0830	-11.9048	-1.08969	1.69682e-05	0.000584056	-	Putative_predicted_gene_	-	Unknown
Pros_0807	-11.3166	-1.08638	5.39324e-06	0.000220008	COG2890	Methylase_of_polypeptide_chain_release_factors_	J	Translation,_ribosomal_structure_and_biogenesis_
Pros_3543	-13.8354	-1.08614	0.00246052	0.0281411	COG4177	ABC-type_branched-chain_amino_acid_transport_system_permease_component_	E	Amino_acid_transport_and_metabolism_
Pros_4378	-14.2148	-1.08438	0.00619674	0.053171	-	Putative_predicted_gene_	-	Unknown
Pros_2611	-13.289	-1.08398	0.000665522	0.0107894	COG0524	Sugar_kinases_ribokinase_family_	G	Carbohydrate_transport_and_metabolism_
Pros_0889	-12.9237	-1.0811	0.000236857	0.00479093	COG0596	Predicted_hydrolases_or_acyltransferases_(alpha/beta_hydrolase_superfamily)__	R	General_function_prediction_only_
Pros_6051	-14.2911	-1.07995	0.00847783	0.0657167	COG4948	L-alanine-DL-glutamate_epimerase_and_related_enzymes_of_enolase_superfamily_	M	Cell_wall/membrane/envelope_biogenesis_
Pros_0209	-14.2187	-1.07673	0.00619674	0.053171	COG2018	Uncharacterized_distant_relative_of_homeotic_protein_bithoraxoid_	R	General_function_prediction_only_
Pros_5875	-14.2187	-1.07673	0.00619674	0.053171	-	Putative_predicted_gene_	-	Unknown
Pros_4728	-11.0579	-1.0745	4.42392e-06	0.000184591	COG0057	Glyceraldehyde-3-phosphate_dehydrogenase/erythrose-4-phosphate_dehydrogenase_	G	Carbohydrate_transport_and_metabolism_
Pros_6519	-11.9724	-1.07349	2.86043e-05	0.000888804	COG2086	Electron_transfer_flavoprotein_beta_subunit_	C	Energy_production_and_conversion_
Pros_0855	-12.8703	-1.07251	0.000233491	0.00475791	-	Putative_predicted_gene_	-	Unknown
Pros_1300	-12.762	-1.07113	0.00018334	0.00397255	COG0624	Acetylornithine_deacetylase/Succinyl-diaminopimelate_desuccinylase_and_related_deacylases_	E	Amino_acid_transport_and_metabolism_
Pros_4762	-12.762	-1.07113	0.00018334	0.00397255	COG0165	Argininosuccinate_lyase_	E	Amino_acid_transport_and_metabolism_
Pros_0839	-12.3737	-1.07075	7.07484e-05	0.00190629	-	Putative_predicted_gene_	-	Unknown
Pros_4965	-13.3737	-1.07075	0.000818256	0.0127111	COG0668	Small-conductance_mechanosensitive_channel_	M	Cell_wall/membrane/envelope_biogenesis_
Pros_5150	-14.1534	-1.06646	0.00535601	0.0482835	COG0596	Predicted_hydrolases_or_acyltransferases_(alpha/beta_hydrolase_superfamily)__	R	General_function_prediction_only_
Pros_1878	-13.7393	-1.06462	0.00224849	0.0264814	COG1846	Transcriptional_regulators_	K	Transcription_
Pros_2407	-13.0875	-1.06411	0.000458532	0.00806796	COG0515	Serine/threonine_protein_kinase_	R	General_function_prediction_only_
Pros_6068	-10.1387	-1.06175	1.60554e-06	8.33547e-05	COG1410	Methionine_synthase_I_cobalamin-binding_domain_	E	Amino_acid_transport_and_metabolism_
Pros_4747	-13.6949	-1.05217	0.00230299	0.0269063	-	Putative_predicted_gene_	-	Unknown
Pros_3753	-13.9091	-1.05196	0.00340755	0.035045	COG1737	Transcriptional_regulators_	K	Transcription_
Pros_4796	-13.5546	-1.04864	0.00180754	0.0227171	COG0124	Histidyl-tRNA_synthetase_	J	Translation,_ribosomal_structure_and_biogenesis_
Pros_6900	-11.4793	-1.0457	1.60876e-05	0.000556737	COG3185	4-hydroxyphenylpyruvate_dioxygenase_and_related_hemolysins_	E	Amino_acid_transport_and_metabolism_
Pros_0843	-12.7238	-1.0446	0.000238998	0.00480762	-	Putative_predicted_gene_	-	Unknown
Pros_7698	-13.4705	-1.042	0.00130918	0.0178685	COG1989	Type_II_secretory_pathway_prepilin_signal_peptidase_PulO_and_related_peptidases_	N	Cell_motility_
Pros_3840	-13.9154	-1.03941	0.0039372	0.039067	COG0840	Methyl-accepting_chemotaxis_protein_	N	Cell_motility_
Pros_0004	-13.5155	-1.03808	0.0016343	0.0210471	COG3246	Uncharacterized_conserved_protein_	S	Function_unknown_
Pros_6782	-13.6075	-1.03453	0.00228016	0.0267251	-	Putative_predicted_gene_	-	Unknown
Pros_6456	-12.9186	-1.0331	0.000447555	0.00793216	COG0008	Glutamyl-_and_glutaminyl-tRNA_synthetases_	J	Translation,_ribosomal_structure_and_biogenesis_
Pros_1537	-13.6571	-1.02993	0.0023556	0.0273894	-	Putative_predicted_gene_	-	Unknown
Pros_5148	-14.1721	-1.02918	0.00854156	0.0660704	COG0277	FAD/FMN-containing_dehydrogenases_	C	Energy_production_and_conversion_
Pros_4689	-13.1383	-1.02883	0.000786767	0.0123548	COG3429	Glucose-6-P_dehydrogenase_subunit_	G	Carbohydrate_transport_and_metabolism_
Pros_6644	-11.7732	-1.02263	4.07943e-05	0.00117739	-	Putative_predicted_gene_	-	Unknown
Pros_0425	-13.3582	-1.02263	0.00135728	0.0183535	-	Putative_predicted_gene_	-	Unknown
Pros_0341	-12.6611	-1.02198	0.000309277	0.00594301	-	Putative_predicted_gene_	-	Unknown
Pros_4364	-13.9249	-1.02039	0.00524256	0.0476727	COG3268	Uncharacterized_conserved_protein_	S	Function_unknown_
Pros_7133	-13.3603	-1.01832	0.0015254	0.0199848	COG4948	L-alanine-DL-glutamate_epimerase_and_related_enzymes_of_enolase_superfamily_	M	Cell_wall/membrane/envelope_biogenesis_
Pros_0819	-12.341	-1.01826	0.000146924	0.00335263	-	Putative_predicted_gene_	-	Unknown
Pros_2995	-11.6043	-1.01783	3.17041e-05	0.000960594	COG1191	DNA-directed_RNA_polymerase_specialized_sigma_subunit_	K	Transcription_
Pros_6929	-13.6651	-1.01399	0.00306187	0.0325441	COG1507	Uncharacterized_conserved_protein_	S	Function_unknown_
Pros_6962	-13.6651	-1.01399	0.00306187	0.0325441	COG1846	Transcriptional_regulators_	K	Transcription_
Pros_0737	-13.987	-1.01399	0.00692539	0.057465	-	Putative_predicted_gene_	-	Unknown
Pros_6501	-13.987	-1.01399	0.00692539	0.057465	-	Putative_predicted_gene_	-	Unknown
Pros_6910	-14.1796	-1.01399	0.00995573	0.0731057	-	Putative_predicted_gene_	-	Unknown
Pros_7328	-13.0819	-1.01042	0.000891433	0.0135892	COG0860	N-acetylmuramoyl-L-alanine_amidase_	M	Cell_wall/membrane/envelope_biogenesis_
Pros_6862	-13.5745	-1.00897	0.00299152	0.0321236	-	Putative_predicted_gene_	-	Unknown
Pros_0411	-14.1162	-1.00669	0.00856057	0.0660774	-	Putative_predicted_gene_	-	Unknown
Pros_2745	-13.2907	-1.00575	0.00142658	0.0190633	COG0242	N-formylmethionyl-tRNA_deformylase_	J	Translation,_ribosomal_structure_and_biogenesis_
Pros_0826	-12.0536	-1.0035	9.52193e-05	0.00234896	-	Putative_predicted_gene_	-	Unknown
Pros_4644	-13.1513	-1.00276	0.00108556	0.0156346	COG0488	ATPase_components_of_ABC_transporters_with_duplicated_ATPase_domains_	R	General_function_prediction_only_
Pros_2119	-13.823	-1.00207	0.00465592	0.0433642	-	Putative_predicted_gene_	-	Unknown
Pros_0500	-13.9345	-1.00111	0.00604133	0.052454	-	Putative_predicted_gene_	-	Unknown
Pros_5907	-13.9345	-1.00111	0.00604133	0.052454	COG0242	N-formylmethionyl-tRNA_deformylase_	J	Translation,_ribosomal_structure_and_biogenesis_
Pros_1569	-12.6478	-1.00079	0.000328298	0.00625909	COG0624	Acetylornithine_deacetylase/Succinyl-diaminopimelate_desuccinylase_and_related_deacylases_	E	Amino_acid_transport_and_metabolism_
Pros_5326	-13.9937	-1.00057	0.00798987	0.0628686	-	Putative_predicted_gene_	-	Unknown
Pros_0589	-14.1199	1.00066	0.00549461	0.0490484	COG0662	Mannose-6-phosphate_isomerase_	G	Carbohydrate_transport_and_metabolism_
Pros_3761	-14.2581	1.00213	0.00755126	0.0602616	-	Putative_predicted_gene_	-	Unknown
Pros_6533	-12.6989	1.00515	0.000169081	0.00377056	COG3842	ABC-type_spermidine/putrescine_transport_systems_ATPase_components_	E	Amino_acid_transport_and_metabolism_
Pros_0271	-13.3734	1.00784	0.000915679	0.0138451	COG1396	Predicted_transcriptional_regulators_	K	Transcription_
Pros_7360	-14.3734	1.00784	0.00731311	0.0595835	-	Putative_predicted_gene_	-	Unknown
Pros_4953	-14.1912	1.00909	0.00487129	0.0450687	-	Putative_predicted_gene_	-	Unknown
Pros_7142	-13.2622	1.01026	0.000616553	0.0101847	-	Putative_predicted_gene_	-	Unknown
Pros_7165	-14.1589	1.01234	0.00451233	0.0425356	-	Putative_predicted_gene_	-	Unknown
Pros_6514	-13.7279	1.01392	0.00166897	0.0214556	COG1126	ABC-type_polar_amino_acid_transport_system_ATPase_component_	E	Amino_acid_transport_and_metabolism_
Pros_1305	-13.6813	1.01843	0.00148884	0.0196152	-	Putative_predicted_gene_	-	Unknown
Pros_6497	-13.6585	1.02058	0.00140814	0.0188917	COG2258	Uncharacterized_protein_conserved_in_bacteria_	S	Function_unknown_
Pros_6529	-12.38	1.02109	6.24167e-05	0.00170376	COG1024	Enoyl-CoA_hydratase/carnithine_racemase_	I	Lipid_transport_and_metabolism_
Pros_1032	-13.1467	1.02145	0.000379268	0.00699347	COG1846	Transcriptional_regulators_	K	Transcription_
Pros_6659	-13.524	1.02235	0.00102619	0.0151966	-	Putative_predicted_gene_	-	Unknown
Pros_2718	-14.0364	1.02402	0.00336961	0.0349006	-	Putative_predicted_gene_	-	Unknown
Pros_4861	-13.71	1.02735	0.0015756	0.0204237	COG0596	Predicted_hydrolases_or_acyltransferases_(alpha/beta_hydrolase_superfamily)__	R	General_function_prediction_only_
Pros_4144	-14.3454	1.02882	0.00672001	0.0561436	-	Putative_predicted_gene_	-	Unknown
Pros_7640	-13.8128	1.0304	0.00199526	0.0243504	-	Putative_predicted_gene_	-	Unknown
Pros_2791	-9.37028	1.03066	1.26373e-06	6.9907e-05	COG1721	Uncharacterized_conserved_protein_(some_members_contain_a_von_Willebrand_factor_type_A_(vWA)_domain)_	R	General_function_prediction_only_
Pros_1396	-12.1269	1.03108	3.39824e-05	0.000997409	-	Putative_predicted_gene_	-	Unknown
Pros_0256	-11.7305	1.03144	1.443e-05	0.000506575	-	Putative_predicted_gene_	-	Unknown
Pros_6923	-13.3095	1.03195	0.00049415	0.00859115	COG0242	N-formylmethionyl-tRNA_deformylase_	J	Translation,_ribosomal_structure_and_biogenesis_
Pros_2061	-14.1036	1.03308	0.00388863	0.0388438	COG1522	Transcriptional_regulators_	K	Transcription_
Pros_4900	-12.7011	1.03394	0.000116595	0.00274638	-	Putative_predicted_gene_	-	Unknown
Pros_4022	-13.8966	1.0362	0.00184719	0.0230396	-	Putative_predicted_gene_	-	Unknown
Pros_5311	-13.3498	1.03754	0.000537454	0.00914799	-	Putative_predicted_gene_	-	Unknown
Pros_4316	-13.8702	1.03836	0.00173677	0.0221598	COG1846	Transcriptional_regulators_	K	Transcription_
Pros_5278	-14.0142	1.04046	0.00239031	0.0277489	-	Putative_predicted_gene_	-	Unknown
Pros_3912	-14.4293	1.04046	0.00588301	0.0515699	COG1309	Transcriptional_regulator_	K	Transcription_
Pros_4238	-11.8315	1.04148	1.46605e-05	0.000509765	COG1672	Predicted_ATPase_(AAA+_superfamily)_	R	General_function_prediction_only_
Pros_5370	-13.5339	1.04211	0.000809627	0.0126053	-	Putative_predicted_gene_	-	Unknown
Pros_1369	-10.5236	1.04293	2.23094e-06	0.000109331	COG1020	Non-ribosomal_peptide_synthetase_modules_and_related_proteins_	Q	Secondary_metabolites_biosynthesis,_transport_and_catabolism_
Pros_2532	-14.1742	1.04304	0.00339174	0.0349316	-	Putative_predicted_gene_	-	Unknown
Pros_7207	-13.1582	1.04429	0.000307551	0.00592543	COG1514	2'-5'_RNA_ligase_	J	Translation,_ribosomal_structure_and_biogenesis_
Pros_7391	-13.0177	1.04741	0.000185378	0.00399302	-	Putative_predicted_gene_	-	Unknown
Pros_3250	-12.8219	1.04855	0.000112186	0.00268583	COG2870	ADP-heptose_synthase_bifunctional_sugar_kinase/adenylyltransferase_	M	Cell_wall/membrane/envelope_biogenesis_
Pros_6234	-13.4339	1.04974	0.000506399	0.0086801	-	Putative_predicted_gene_	-	Unknown
Pros_4616	-12.7213	1.04989	9.24419e-05	0.0023099	-	Putative_predicted_gene_	-	Unknown
Pros_5368	-14.5183	1.05357	0.00699046	0.057761	-	Putative_predicted_gene_	-	Unknown
Pros_5763	-13.3771	1.05384	0.000445722	0.00791889	COG1990	Uncharacterized_conserved_protein_	S	Function_unknown_
Pros_0136	-12.0449	1.0564	1.82905e-05	0.000612647	-	Putative_predicted_gene_	-	Unknown
Pros_4848	-13.7751	1.05809	0.00123791	0.0170874	COG0262	Dihydrofolate_reductase_	H	Coenzyme_transport_and_metabolism_
Pros_7574	-14.4386	1.05907	0.00588301	0.0515699	-	Putative_predicted_gene_	-	Unknown
Pros_0310	-11.0775	1.05978	3.14757e-06	0.00014102	COG0664	cAMP-binding_proteins_-_catabolite_gene_activator_and_regulatory_subunit_of_cAMP-dependent_protein_kinases_	T	Signal_transduction_mechanisms_
Pros_6017	-11.7506	1.07175	6.84813e-06	0.000267459	-	Putative_predicted_gene_	-	Unknown
Pros_5035	-12.5282	1.07347	4.11611e-05	0.0011833	COG4977	Transcriptional_regulator_containing_an_amidase_domain_and_an_AraC-type_DNA-binding_HTH_domain_	K	Transcription_
Pros_6049	-13.1576	1.07621	0.000218971	0.00449137	COG0451	Nucleoside-diphosphate-sugar_epimerases_	M	Cell_wall/membrane/envelope_biogenesis_
Pros_5836	-10.7917	1.0786	1.32584e-06	7.22481e-05	COG3903	Predicted_ATPase_	R	General_function_prediction_only_
Pros_2443	-13.8373	1.07931	0.00105701	0.0153794	COG3506	Uncharacterized_conserved_protein_	S	Function_unknown_
Pros_7094	-13.3906	1.08097	0.000352102	0.00659243	-	Putative_predicted_gene_	-	Unknown
Pros_3359	-12.8532	1.08492	7.15239e-05	0.00191885	COG1231	Monoamine_oxidase_	E	Amino_acid_transport_and_metabolism_
Pros_1022	-13.7148	1.08555	0.000807521	0.0125994	COG2515	1-aminocyclopropane-1-carboxylate_deaminase_	E	Amino_acid_transport_and_metabolism_
Pros_7972	-13.6686	1.08776	0.000729458	0.0116554	-	Putative_predicted_gene_	-	Unknown
Pros_5199	-13.2144	1.08959	0.000193705	0.00408796	COG1020	Non-ribosomal_peptide_synthetase_modules_and_related_proteins_	Q	Secondary_metabolites_biosynthesis,_transport_and_catabolism_
Pros_0098	-12.8825	1.09005	7.49076e-05	0.0019818	-	Putative_predicted_gene_	-	Unknown
Pros_5586	-12.1162	1.09008	1.04692e-05	0.000384152	COG0488	ATPase_components_of_ABC_transporters_with_duplicated_ATPase_domains_	R	General_function_prediction_only_
Pros_2051	-12.0243	1.09051	8.85721e-06	0.000331668	COG0531	Amino_acid_transporters_	E	Amino_acid_transport_and_metabolism_
Pros_2852	-13.8694	1.09064	0.00111857	0.0159043	-	Putative_predicted_gene_	-	Unknown
Pros_0465	-13.8435	1.0918	0.00105701	0.0153794	-	Putative_predicted_gene_	-	Unknown
Pros_7755	-11.2942	1.09239	2.11681e-06	0.000104439	COG3284	Transcriptional_activator_of_acetoin/glycerol_metabolism_	Q	Secondary_metabolites_biosynthesis,_transport_and_catabolism_
Pros_5793	-12.999	1.09879	9.11221e-05	0.00229439	COG0500	SAM-dependent_methyltransferases_	Q	Secondary_metabolites_biosynthesis,_transport_and_catabolism_
Pros_5585	-12.5305	1.09915	2.40337e-05	0.00076971	-	Putative_predicted_gene_	-	Unknown
Pros_1245	-13.9568	1.10044	0.00133355	0.0181333	-	Putative_predicted_gene_	-	Unknown
Pros_6349	-14.3443	1.10149	0.00410751	0.0399908	-	Putative_predicted_gene_	-	Unknown
Pros_0388	-11.5395	1.10658	2.52287e-06	0.000118851	COG0204	1-acyl-sn-glycerol-3-phosphate_acyltransferase_	I	Lipid_transport_and_metabolism_
Pros_6538	-11.8922	1.1095	4.57761e-06	0.000189919	COG0463	Glycosyltransferases_involved_in_cell_wall_biogenesis_	M	Cell_wall/membrane/envelope_biogenesis_
Pros_0140	-13.0646	1.11108	9.19092e-05	0.00230626	COG2353	Uncharacterized_conserved_protein_	S	Function_unknown_
Pros_4573	-11.8939	1.11277	4.00797e-06	0.000170152	COG0243	Anaerobic_dehydrogenases_typically_selenocysteine-containing_	C	Energy_production_and_conversion_
Pros_3450	-14.4282	1.11746	0.00348621	0.0357031	-	Putative_predicted_gene_	-	Unknown
Pros_3420	-11.7991	1.11862	3.13784e-06	0.00014102	COG2837	Predicted_iron-dependent_peroxidase_	P	Inorganic_ion_transport_and_metabolism_
Pros_6829	-13.3716	1.11894	0.000180595	0.00393642	-	Putative_predicted_gene_	-	Unknown
Pros_0212	-14.282	1.12117	0.00257934	0.029034	-	Putative_predicted_gene_	-	Unknown
Pros_5944	-11.9988	1.12737	4.2478e-06	0.000178261	COG2199	FOG:_GGDEF_domain_	T	Signal_transduction_mechanisms_
Pros_3982	-13.1853	1.13155	8.81062e-05	0.00223971	-	Putative_predicted_gene_	-	Unknown
Pros_1596	-12.5589	1.13487	1.4111e-05	0.000500188	COG0449	Glucosamine_6-phosphate_synthetase_contains_amidotransferase_and_phosphosugar_isomerase_domains_	M	Cell_wall/membrane/envelope_biogenesis_
Pros_3498	-14.5174	1.13547	0.00409127	0.0399908	COG2030	Acyl_dehydratase_	I	Lipid_transport_and_metabolism_
Pros_4834	-14.5174	1.13547	0.00409127	0.0399908	-	Putative_predicted_gene_	-	Unknown
Pros_5574	-12.8658	1.13639	3.073e-05	0.000934962	-	Putative_predicted_gene_	-	Unknown
Pros_2214	-13.3996	1.13708	0.000186971	0.00401547	COG2188	Transcriptional_regulators_	K	Transcription_
Pros_0297	-14.0645	1.14098	0.00118732	0.0166407	-	Putative_predicted_gene_	-	Unknown
Pros_4982	-14.0349	1.14129	0.00111828	0.0159043	COG2128	Uncharacterized_conserved_protein_	S	Function_unknown_
Pros_1180	-13.8432	1.14311	0.000566463	0.00959702	-	Putative_predicted_gene_	-	Unknown
Pros_1208	-11.9792	1.14537	2.7328e-06	0.000126297	COG3214	Uncharacterized_protein_conserved_in_bacteria_	S	Function_unknown_
Pros_7029	-13.2433	1.14747	8.58505e-05	0.00222251	-	Putative_predicted_gene_	-	Unknown
Pros_4698	-12.3972	1.15123	6.40838e-06	0.000255705	COG0454	Histone_acetyltransferase_HPA2_and_related_acetyltransferases_	K	Transcription_
Pros_8058	-11.9617	1.15245	2.35429e-06	0.000113099	-	Putative_predicted_gene_	-	Unknown
Pros_1664	-11.8937	1.15261	1.88356e-06	9.55124e-05	COG2345	Predicted_transcriptional_regulator_	K	Transcription_
Pros_3382	-14.6125	1.15593	0.00483422	0.0447963	-	Putative_predicted_gene_	-	Unknown
Pros_0809	-11.0561	1.16151	2.97814e-07	1.89099e-05	-	Putative_predicted_gene_	-	Unknown
Pros_7118	-13.0607	1.16339	3.51849e-05	0.00102768	COG1794	Aspartate_racemase_	M	Cell_wall/membrane/envelope_biogenesis_
Pros_7688	-13.3762	1.16521	0.000104826	0.00253456	-	Putative_predicted_gene_	-	Unknown
Pros_5972	-13.0203	1.17043	3.32396e-05	0.000990676	COG0637	Predicted_phosphatase/phosphohexomutase_	R	General_function_prediction_only_
Pros_5179	-12.6541	1.17281	9.3831e-06	0.000347794	COG1309	Transcriptional_regulator_	K	Transcription_
Pros_4763	-14.2732	1.17321	0.00124604	0.0171671	COG1438	Arginine_repressor_	K	Transcription_
Pros_3339	-12.0739	1.17474	1.91108e-06	9.56043e-05	COG2203	FOG:_GAF_domain_	T	Signal_transduction_mechanisms_
Pros_3803	-12.9952	1.17731	2.54599e-05	0.000804798	COG3173	Predicted_aminoglycoside_phosphotransferase_	R	General_function_prediction_only_
Pros_3266	-13.8888	1.18241	0.00038661	0.00709303	COG0789	Predicted_transcriptional_regulators_	K	Transcription_
Pros_0514	-11.2787	1.18412	2.45431e-07	1.62252e-05	COG0515	Serine/threonine_protein_kinase_	R	General_function_prediction_only_
Pros_4829	-12.7897	1.18683	1.16583e-05	0.000423527	-	Putative_predicted_gene_	-	Unknown
Pros_7990	-13.1334	1.1873	3.40119e-05	0.000997409	-	Putative_predicted_gene_	-	Unknown
Pros_1170	-13.8692	1.19511	0.000369208	0.0068252	-	Putative_predicted_gene_	-	Unknown
Pros_8000	-13.1374	1.19525	3.40119e-05	0.000997409	-	Putative_predicted_gene_	-	Unknown
Pros_7643	-13.8955	1.19583	0.00038661	0.00709303	-	Putative_predicted_gene_	-	Unknown
Pros_0179	-13.9224	1.19658	0.000405123	0.00734809	COG1733	Predicted_transcriptional_regulators_	K	Transcription_
Pros_5773	-11.1316	1.199	1.43879e-07	1.03e-05	COG3903	Predicted_ATPase_	R	General_function_prediction_only_
Pros_5223	-14.591	1.199	0.00312085	0.0329313	-	Putative_predicted_gene_	-	Unknown
Pros_5820	-14.6347	1.20033	0.00337949	0.0349038	-	Putative_predicted_gene_	-	Unknown
Pros_4569	-12.7383	1.20363	7.24032e-06	0.000279729	COG1587	Uroporphyrinogen-III_synthase_	H	Coenzyme_transport_and_metabolism_
Pros_6282	-14.7745	1.20484	0.00433438	0.0416443	-	Putative_predicted_gene_	-	Unknown
Pros_4077	-12.6827	1.20757	5.658e-06	0.000229526	COG0842	ABC-type_multidrug_transport_system_permease_component_	V	Defense_mechanisms_
Pros_0688	-11.5539	1.2084	2.4878e-07	1.62252e-05	-	Putative_predicted_gene_	-	Unknown
Pros_6399	-13.3998	1.21252	5.415e-05	0.00150917	COG2032	Cu/Zn_superoxide_dismutase_	P	Inorganic_ion_transport_and_metabolism_
Pros_5991	-12.438	1.21404	2.33679e-06	0.000113002	COG1846	Transcriptional_regulators_	K	Transcription_
Pros_4676	-13.5592	1.21913	8.91063e-05	0.0022514	COG3938	Proline_racemase_	E	Amino_acid_transport_and_metabolism_
Pros_6885	-13.0026	1.22038	1.39781e-05	0.000497892	-	Putative_predicted_gene_	-	Unknown
Pros_7810	-12.8694	1.22123	8.80387e-06	0.000331668	COG1443	Isopentenyldiphosphate_isomerase_	I	Lipid_transport_and_metabolism_
Pros_1408	-11.6843	1.22198	2.58262e-07	1.65424e-05	COG0016	Phenylalanyl-tRNA_synthetase_alpha_subunit_	J	Translation,_ribosomal_structure_and_biogenesis_
Pros_7212	-13.0463	1.22236	1.45002e-05	0.000506606	-	Putative_predicted_gene_	-	Unknown
Pros_4294	-12.6461	1.22305	3.63681e-06	0.000157136	-	Putative_predicted_gene_	-	Unknown
Pros_2215	-13.443	1.22395	5.68488e-05	0.00156056	-	Putative_predicted_gene_	-	Unknown
Pros_3002	-14.265	1.22465	0.00101686	0.0150917	-	Putative_predicted_gene_	-	Unknown
Pros_6944	-13.1535	1.22749	2.05494e-05	0.000678969	-	Putative_predicted_gene_	-	Unknown
Pros_2947	-13.5436	1.22887	8.65531e-05	0.00222317	COG0411	ABC-type_branched-chain_amino_acid_transport_systems_ATPase_component_	E	Amino_acid_transport_and_metabolism_
Pros_3867	-14.372	1.22994	0.001226	0.0170304	COG1131	ABC-type_multidrug_transport_system_ATPase_component_	V	Defense_mechanisms_
Pros_0160	-13.3583	1.2384	3.83444e-05	0.00111107	COG1595	DNA-directed_RNA_polymerase_specialized_sigma_subunit_sigma24_homolog_	K	Transcription_
Pros_3419	-12.4239	1.24223	1.30915e-06	7.18751e-05	COG2847	Uncharacterized_protein_conserved_in_bacteria_	S	Function_unknown_
Pros_4761	-13.6352	1.24474	7.17401e-05	0.00191885	COG2094	3-methyladenine_DNA_glycosylase_	L	Replication,_recombination_and_repair_
Pros_3485	-10.5709	1.2475	1.73451e-08	1.62377e-06	COG1944	Uncharacterized_conserved_protein_	S	Function_unknown_
Pros_0327	-14.7035	1.24904	0.00249928	0.0283381	-	Putative_predicted_gene_	-	Unknown
Pros_4079	-14.1499	1.25109	0.000404628	0.00734809	-	Putative_predicted_gene_	-	Unknown
Pros_0899	-11.9835	1.25132	3.05901e-07	1.92559e-05	COG0500	SAM-dependent_methyltransferases_	Q	Secondary_metabolites_biosynthesis,_transport_and_catabolism_
Pros_7017	-12.5756	1.25179	1.91156e-06	9.56043e-05	COG0005	Purine_nucleoside_phosphorylase_	F	Nucleotide_transport_and_metabolism_
Pros_3744	-13.1659	1.25215	1.21556e-05	0.000437241	COG4608	ABC-type_oligopeptide_transport_system_ATPase_component_	E	Amino_acid_transport_and_metabolism_
Pros_2505	-15.182	1.25323	0.00826295	0.0644616	-	Putative_predicted_gene_	-	Unknown
Pros_3069	-12.9924	1.25547	6.54022e-06	0.000259547	COG0601	ABC-type_dipeptide/oligopeptide/nickel_transport_systems_permease_components_	E	Amino_acid_transport_and_metabolism_
Pros_1667	-13.0212	1.25747	6.62114e-06	0.000261338	-	Putative_predicted_gene_	-	Unknown
Pros_4571	-12.0014	1.25967	2.55876e-07	1.65345e-05	COG1251	NAD(P)H-nitrite_reductase_	C	Energy_production_and_conversion_
Pros_5655	-13.6027	1.26446	4.99598e-05	0.00139773	-	Putative_predicted_gene_	-	Unknown
Pros_6253	-13.3542	1.26556	2.13948e-05	0.000703714	COG0110	Acetyltransferase_(isoleucine_patch_superfamily)_	R	General_function_prediction_only_
Pros_5999	-13.8063	1.26841	8.73539e-05	0.00223027	-	Putative_predicted_gene_	-	Unknown
Pros_7714	-11.1523	1.27109	2.40749e-08	2.11801e-06	-	Putative_predicted_gene_	-	Unknown
Pros_4701	-13.5867	1.27399	4.88137e-05	0.00137621	-	Putative_predicted_gene_	-	Unknown
Pros_8010	-14.4683	1.27458	0.000955102	0.01432	-	Putative_predicted_gene_	-	Unknown
Pros_7198	-13.4883	1.27623	3.2385e-05	0.00097315	COG1278	Cold_shock_proteins_	K	Transcription_
Pros_5160	-12.9509	1.28026	3.88092e-06	0.000166697	COG0410	ABC-type_branched-chain_amino_acid_transport_systems_ATPase_component_	E	Amino_acid_transport_and_metabolism_
Pros_1924	-15.1347	1.28147	0.00749061	0.0600274	-	Putative_predicted_gene_	-	Unknown
Pros_5960	-12.9001	1.28263	3.00213e-06	0.00013701	-	Putative_predicted_gene_	-	Unknown
Pros_7483	-12.7666	1.28358	1.65722e-06	8.52183e-05	COG1309	Transcriptional_regulator_	K	Transcription_
Pros_8021	-15.199	1.28718	0.00826295	0.0644616	-	Putative_predicted_gene_	-	Unknown
Pros_3001	-14.1749	1.30113	0.000281255	0.00552077	-	Putative_predicted_gene_	-	Unknown
Pros_7985	-15.0294	1.30179	0.00405285	0.0397767	-	Putative_predicted_gene_	-	Unknown
Pros_0679	-15.0891	1.30794	0.00441553	0.0421692	-	Putative_predicted_gene_	-	Unknown
Pros_3379	-13.9795	1.31091	0.000127166	0.00296667	-	Putative_predicted_gene_	-	Unknown
Pros_8045	-10.8239	1.31561	4.3339e-09	4.4572e-07	-	Putative_predicted_gene_	-	Unknown
Pros_5402	-14.4892	1.3164	0.000641377	0.0104436	-	Putative_predicted_gene_	-	Unknown
Pros_8006	-15.4892	1.3164	0.00931543	0.069837	-	Putative_predicted_gene_	-	Unknown
Pros_4028	-15.2164	1.32194	0.00526378	0.0477468	-	Putative_predicted_gene_	-	Unknown
Pros_1071	-10.2421	1.32598	1.30373e-09	1.51109e-07	COG1674	DNA_segregation_ATPase_FtsK/SpoIIIE_and_related_proteins_	D	Cell_cycle_control,_cell_division,_chromosome_partitioning_
Pros_1594	-13.8847	1.32742	7.89695e-05	0.00206679	-	Putative_predicted_gene_	-	Unknown
Pros_2570	-13.1758	1.33347	3.43829e-06	0.000150494	COG1063	Threonine_dehydrogenase_and_related_Zn-dependent_dehydrogenases_	E	Amino_acid_transport_and_metabolism_
Pros_7021	-11.8032	1.33358	2.67615e-08	2.32634e-06	-	Putative_predicted_gene_	-	Unknown
Pros_4491	-14.1921	1.33548	0.000238022	0.00480122	COG2770	FOG:_HAMP_domain_	T	Signal_transduction_mechanisms_
Pros_6984	-14.356	1.3388	0.000351094	0.00659112	COG2771	DNA-binding_HTH_domain-containing_proteins_	K	Transcription_
Pros_5367	-15.1053	1.34036	0.00441553	0.0421692	-	Putative_predicted_gene_	-	Unknown
Pros_7290	-12.4287	1.34344	1.5523e-07	1.08989e-05	-	Putative_predicted_gene_	-	Unknown
Pros_6297	-12.2614	1.34858	8.43485e-08	6.48329e-06	COG2124	Cytochrome_P450_	Q	Secondary_metabolites_biosynthesis,_transport_and_catabolism_
Pros_1102	-14.0528	1.34858	9.34555e-05	0.00231326	-	Putative_predicted_gene_	-	Unknown
Pros_1995	-12.9496	1.35596	9.20489e-07	5.29245e-05	COG1555	DNA_uptake_protein_and_related_DNA-binding_proteins_	L	Replication,_recombination_and_repair_
Pros_1883	-13.8533	1.36239	3.68167e-05	0.00107106	-	Putative_predicted_gene_	-	Unknown
Pros_4874	-10.607	1.37077	6.83519e-10	8.2795e-08	COG1020	Non-ribosomal_peptide_synthetase_modules_and_related_proteins_	Q	Secondary_metabolites_biosynthesis,_transport_and_catabolism_
Pros_0133	-12.4739	1.37909	8.32757e-08	6.46893e-06	-	Putative_predicted_gene_	-	Unknown
Pros_3807	-14.2776	1.381	0.000173128	0.00383085	-	Putative_predicted_gene_	-	Unknown
Pros_7269	-11.4522	1.3904	2.3721e-09	2.54722e-07	COG1682	ABC-type_polysaccharide/polyol_phosphate_export_systems_permease_component_	G	Carbohydrate_transport_and_metabolism_
Pros_4346	-13.8673	1.3904	2.54001e-05	0.000804798	COG1226	Kef-type_K+_transport_systems_predicted_NAD-binding_component_	P	Inorganic_ion_transport_and_metabolism_
Pros_6707	-12.731	1.39297	1.68475e-07	1.16057e-05	-	Putative_predicted_gene_	-	Unknown
Pros_3944	-13.731	1.39297	1.14136e-05	0.00041671	-	Putative_predicted_gene_	-	Unknown
Pros_6048	-14.2524	1.39409	0.000110891	0.00267026	-	Putative_predicted_gene_	-	Unknown
Pros_7986	-15.2524	1.39409	0.00323827	0.0339395	-	Putative_predicted_gene_	-	Unknown
Pros_3059	-13.6066	1.39512	7.78714e-06	0.000297705	-	Putative_predicted_gene_	-	Unknown
Pros_5221	-13.162	1.39561	1.23185e-06	6.86636e-05	COG0388	Predicted_amidohydrolase_	R	General_function_prediction_only_
Pros_7987	-14.3859	1.3985	0.000192398	0.00408398	-	Putative_predicted_gene_	-	Unknown
Pros_1381	-12.4847	1.40071	5.21988e-08	4.33132e-06	COG0259	Pyridoxamine-phosphate_oxidase_	H	Coenzyme_transport_and_metabolism_
Pros_7428	-12.9107	1.40425	3.25058e-07	2.0287e-05	-	Putative_predicted_gene_	-	Unknown
Pros_5273	-13.1664	1.40432	9.06084e-07	5.25097e-05	-	Putative_predicted_gene_	-	Unknown
Pros_1533	-11.6031	1.40807	2.36265e-09	2.54722e-07	-	Putative_predicted_gene_	-	Unknown
Pros_4166	-13.8296	1.40969	1.7037e-05	0.000584056	-	Putative_predicted_gene_	-	Unknown
Pros_4946	-12.5751	1.41119	5.98293e-08	4.79859e-06	COG0583	Transcriptional_regulator_	K	Transcription_
Pros_7644	-14.0632	1.42442	4.16563e-05	0.00119284	-	Putative_predicted_gene_	-	Unknown
Pros_4013	-14.5443	1.42658	0.00034774	0.00656124	COG1366	Anti-anti-sigma_regulatory_factor_(antagonist_of_anti-sigma_factor)_	T	Signal_transduction_mechanisms_
Pros_1795	-12.5947	1.43079	4.5365e-08	3.80753e-06	COG1472	Beta-glucosidase-related_glycosidases_	G	Carbohydrate_transport_and_metabolism_
Pros_4572	-13.2247	1.43117	8.69503e-07	5.13773e-05	COG1251	NAD(P)H-nitrite_reductase_	C	Energy_production_and_conversion_
Pros_8016	-13.9632	1.43424	2.1738e-05	0.000705469	COG1357	Uncharacterized_low-complexity_proteins_	S	Function_unknown_
Pros_4884	-12.8308	1.43522	1.25081e-07	9.043e-06	COG0705	Uncharacterized_membrane_protein_(homolog_of_Drosophila_rhomboid)_	R	General_function_prediction_only_
Pros_0339	-13.775	1.43684	9.50516e-06	0.000350539	COG0789	Predicted_transcriptional_regulators_	K	Transcription_
Pros_3104	-13.943	1.44406	2.15369e-05	0.000705211	-	Putative_predicted_gene_	-	Unknown
Pros_0421	-12.8637	1.45459	8.9385e-08	6.72876e-06	-	Putative_predicted_gene_	-	Unknown
Pros_1114	-12.039	1.45651	3.17637e-09	3.36143e-07	COG1960	Acyl-CoA_dehydrogenases_	I	Lipid_transport_and_metabolism_
Pros_0604	-13.3657	1.45933	8.97922e-07	5.2453e-05	-	Putative_predicted_gene_	-	Unknown
Pros_7982	-15.417	1.46079	0.00377845	0.0379508	-	Putative_predicted_gene_	-	Unknown
Pros_6267	-11.8385	1.46214	1.25741e-09	1.4809e-07	-	Putative_predicted_gene_	-	Unknown
Pros_1532	-11.0468	1.46548	1.12174e-10	1.51685e-08	COG4585	Signal_transduction_histidine_kinase_	T	Signal_transduction_mechanisms_
Pros_6479	-14.8579	1.46627	0.000588384	0.00987674	-	Putative_predicted_gene_	-	Unknown
Pros_2379	-13.0113	1.47947	1.00945e-07	7.44543e-06	-	Putative_predicted_gene_	-	Unknown
Pros_0044	-11.791	1.47994	6.49235e-10	8.03511e-08	COG3757	Lyzozyme_M1_(14-beta-N-acetylmuramidase)_	M	Cell_wall/membrane/envelope_biogenesis_
Pros_7983	-15.7357	1.48851	0.00916578	0.0690697	-	Putative_predicted_gene_	-	Unknown
Pros_8057	-12.1575	1.50193	1.53299e-09	1.74904e-07	-	Putative_predicted_gene_	-	Unknown
Pros_0579	-11.8005	1.50988	2.87551e-10	3.68368e-08	COG5659	FOG:_Transposase_	L	Replication,_recombination_and_repair_
Pros_4769	-15.3835	1.5279	0.00203931	0.0246949	-	Putative_predicted_gene_	-	Unknown
Pros_0771	-12.9417	1.53926	1.99689e-08	1.80016e-06	-	Putative_predicted_gene_	-	Unknown
Pros_6340	-9.96057	1.55892	8.18501e-13	1.42302e-10	COG3321	Polyketide_synthase_modules_and_related_proteins_	Q	Secondary_metabolites_biosynthesis,_transport_and_catabolism_
Pros_8032	-15.4837	1.59406	0.00216503	0.0258318	-	Putative_predicted_gene_	-	Unknown
Pros_2656	-11.2696	1.59585	4.75607e-12	7.54975e-10	COG2040	Homocysteine/selenocysteine_methylase_(S-methylmethionine-dependent)_	E	Amino_acid_transport_and_metabolism_
Pros_0523	-14.7561	1.61279	8.61305e-05	0.00222251	-	Putative_predicted_gene_	-	Unknown
Pros_5388	-13.6199	1.61537	1.67299e-07	1.16057e-05	-	Putative_predicted_gene_	-	Unknown
Pros_7458	-12.2041	1.62327	8.60728e-11	1.18586e-08	-	Putative_predicted_gene_	-	Unknown
Pros_4575	-12.051	1.6351	2.49024e-11	3.49688e-09	COG2223	Nitrate/nitrite_transporter_	P	Inorganic_ion_transport_and_metabolism_
Pros_8028	-13.558	1.6378	8.58838e-08	6.53253e-06	COG1961	Site-specific_recombinases_DNA_invertase_Pin_homologs_	L	Replication,_recombination_and_repair_
Pros_6688	-14.5073	1.64136	2.2495e-05	0.000726809	-	Putative_predicted_gene_	-	Unknown
Pros_3782	-13.1078	1.64657	5.94579e-09	6.03002e-07	-	Putative_predicted_gene_	-	Unknown
Pros_1117	-12.1014	1.65951	1.89982e-11	2.7745e-09	-	Putative_predicted_gene_	-	Unknown
Pros_3364	-15.4501	1.66117	0.000844689	0.01304	-	Putative_predicted_gene_	-	Unknown
Pros_5433	-14.7849	1.67051	6.51406e-05	0.00176824	-	Putative_predicted_gene_	-	Unknown
Pros_6805	-11.4766	1.67289	9.28866e-13	1.57734e-10	COG1132	ABC-type_multidrug_transport_system_ATPase_and_permease_components_	V	Defense_mechanisms_
Pros_5114	-14.9272	1.6965	8.67712e-05	0.00222317	-	Putative_predicted_gene_	-	Unknown
Pros_3191	-15.0247	1.70527	0.000158383	0.0035585	-	Putative_predicted_gene_	-	Unknown
Pros_4892	-14.1518	1.70848	1.03543e-06	5.9068e-05	-	Putative_predicted_gene_	-	Unknown
Pros_3512	-14.208	1.71393	1.60479e-06	8.33547e-05	-	Putative_predicted_gene_	-	Unknown
Pros_1687	-16.1293	1.71536	0.00841274	0.0654902	-	Putative_predicted_gene_	-	Unknown
Pros_4235	-15.8514	1.71984	0.00266073	0.0296169	-	Putative_predicted_gene_	-	Unknown
Pros_5918	-13.23	1.73063	2.08294e-09	2.30449e-07	COG1403	Restriction_endonuclease_	V	Defense_mechanisms_
Pros_8005	-15.0425	1.7409	8.549e-05	0.00222251	-	Putative_predicted_gene_	-	Unknown
Pros_6451	-16.3644	1.7409	0.00962572	0.071285	-	Putative_predicted_gene_	-	Unknown
Pros_7803	-14.4298	1.74876	3.56516e-06	0.000154957	-	Putative_predicted_gene_	-	Unknown
Pros_1576	-11.6338	1.78052	5.69675e-14	1.12426e-11	COG0004	Ammonia_permease_	P	Inorganic_ion_transport_and_metabolism_
Pros_4584	-12.4883	1.8023	2.86148e-12	4.64323e-10	-	Putative_predicted_gene_	-	Unknown
Pros_0731	-11.5186	1.83077	7.47862e-15	1.56025e-12	COG0642	Signal_transduction_histidine_kinase_	T	Signal_transduction_mechanisms_
Pros_3678	-13.411	1.83401	6.91659e-10	8.2795e-08	-	Putative_predicted_gene_	-	Unknown
Pros_3509	-12.899	1.83611	1.83731e-11	2.73797e-09	COG0444	ABC-type_dipeptide/oligopeptide/nickel_transport_system_ATPase_component_	E	Amino_acid_transport_and_metabolism_
Pros_4208	-11.2143	1.83991	1.43061e-15	3.48212e-13	COG0566	rRNA_methylases_	J	Translation,_ribosomal_structure_and_biogenesis_
Pros_1480	-12.342	1.8426	3.99504e-13	7.11508e-11	COG2945	Predicted_hydrolase_of_the_alpha/beta_superfamily_	R	General_function_prediction_only_
Pros_3940	-13.2886	1.84781	1.7381e-10	2.30757e-08	COG0494	NTP_pyrophosphohydrolases_including_oxidative_damage_repair_enzymes_	L	Replication,_recombination_and_repair_
Pros_4130	-14.917	1.85108	1.86144e-05	0.000620649	-	Putative_predicted_gene_	-	Unknown
Pros_0749	-11.2609	1.85364	1.21106e-15	3.04936e-13	COG0463	Glycosyltransferases_involved_in_cell_wall_biogenesis_	M	Cell_wall/membrane/envelope_biogenesis_
Pros_5394	-14.6886	1.86315	2.508e-06	0.000118851	-	Putative_predicted_gene_	-	Unknown
Pros_7669	-14.0654	1.88131	3.17688e-08	2.72912e-06	-	Putative_predicted_gene_	-	Unknown
Pros_3922	-14.5632	1.88745	1.22095e-06	6.858e-05	-	Putative_predicted_gene_	-	Unknown
Pros_3561	-14.8961	1.8929	6.84948e-06	0.000267459	COG1146	Ferredoxin_	C	Energy_production_and_conversion_
Pros_4120	-10.036	1.91135	3.78284e-18	1.20097e-15	COG3209	Rhs_family_protein_	M	Cell_wall/membrane/envelope_biogenesis_
Pros_4467	-13.8032	1.94443	1.92381e-09	2.16117e-07	-	Putative_predicted_gene_	-	Unknown
Pros_3265	-12.5683	1.94626	8.27619e-14	1.59034e-11	-	Putative_predicted_gene_	-	Unknown
Pros_1658	-12.1079	1.95455	2.55095e-15	5.64455e-13	COG1177	ABC-type_spermidine/putrescine_transport_system_permease_component_II_	E	Amino_acid_transport_and_metabolism_
Pros_5015	-14.2998	2.0564	9.68919e-09	9.56088e-07	-	Putative_predicted_gene_	-	Unknown
Pros_5195	-12.5652	2.0662	2.54916e-15	5.64455e-13	COG1075	Predicted_acetyltransferases_and_hydrolases_with_the_alpha/beta_hydrolase_fold_	R	General_function_prediction_only_
Pros_3406	-15.872	2.08193	0.00016937	0.00377056	-	Putative_predicted_gene_	-	Unknown
Pros_3900	-13.7646	2.15593	1.24091e-11	1.88773e-09	-	Putative_predicted_gene_	-	Unknown
Pros_4801	-11.4934	2.17372	3.41137e-20	1.24549e-17	COG0503	Adenine/guanine_phosphoribosyltransferases_and_related_PRPP-binding_proteins_	F	Nucleotide_transport_and_metabolism_
Pros_7215	-12.6025	2.20198	4.90266e-17	1.43197e-14	COG1324	Uncharacterized_protein_involved_in_tolerance_to_divalent_cations_	P	Inorganic_ion_transport_and_metabolism_
Pros_7981	-14.682	2.25323	1.56247e-08	1.48171e-06	-	Putative_predicted_gene_	-	Unknown
Pros_4903	-11.0186	2.27367	5.19572e-23	2.10773e-20	-	Putative_predicted_gene_	-	Unknown
Pros_3065	-14.1361	2.2892	2.31984e-11	3.32146e-09	-	Putative_predicted_gene_	-	Unknown
Pros_7459	-13.1198	2.29867	2.97997e-16	8.36912e-14	-	Putative_predicted_gene_	-	Unknown
Pros_5530	-12.7672	2.32789	4.19958e-18	1.27772e-15	COG1960	Acyl-CoA_dehydrogenases_	I	Lipid_transport_and_metabolism_
Pros_2725	-10.1959	2.35264	7.62188e-26	3.97536e-23	COG2208	Serine_phosphatase_RsbU_regulator_of_sigma_subunit_	T	Signal_transduction_mechanisms_
Pros_5208	-11.7177	2.36358	1.06975e-22	4.1112e-20	COG1230	Co/Zn/Cd_efflux_system_component_	P	Inorganic_ion_transport_and_metabolism_
Pros_3068	-10.63	2.38255	1.10827e-25	5.39503e-23	COG0444	ABC-type_dipeptide/oligopeptide/nickel_transport_system_ATPase_component_	E	Amino_acid_transport_and_metabolism_
Pros_5948	-7.88194	2.39436	2.41957e-28	1.60616e-25	COG0007	Uroporphyrinogen-III_methylase_	H	Coenzyme_transport_and_metabolism_
Pros_4511	-8.83489	2.50558	3.56233e-30	3.25152e-27	COG3839	ABC-type_sugar_transport_systems_ATPase_components_	G	Carbohydrate_transport_and_metabolism_
Pros_4293	-15.1232	2.50741	1.81193e-08	1.65384e-06	-	Putative_predicted_gene_	-	Unknown
Pros_5601	-10.2577	2.55353	1.20066e-29	9.74139e-27	-	Putative_predicted_gene_	-	Unknown
Pros_1577	-14.0216	2.56505	2.04435e-14	4.14662e-12	COG0347	Nitrogen_regulatory_protein_PII_	E	Amino_acid_transport_and_metabolism_
Pros_7159	-7.98597	2.56844	6.2992e-32	6.57097e-29	COG0577	ABC-type_antimicrobial_peptide_transport_system_permease_component_	V	Defense_mechanisms_
Pros_8003	-13.32	2.57097	1.3868e-18	4.60293e-16	-	Putative_predicted_gene_	-	Unknown
Pros_4005	-11.1983	2.58353	3.40779e-28	2.07364e-25	COG0793	Periplasmic_protease_	M	Cell_wall/membrane/envelope_biogenesis_
Pros_4296	-7.38707	2.6554	5.552e-34	6.75678e-31	-	Putative_predicted_gene_	-	Unknown
Pros_5540	-12.3586	2.65889	3.78246e-25	1.62468e-22	COG1609	Transcriptional_regulators_	K	Transcription_
Pros_4612	-15.8951	2.6795	2.26763e-06	0.000110388	-	Putative_predicted_gene_	-	Unknown
Pros_7657	-12.1366	2.76812	3.7296e-28	2.09489e-25	-	Putative_predicted_gene_	-	Unknown
Pros_7658	-12.1877	2.8067	1.1548e-28	8.43236e-26	-	Putative_predicted_gene_	-	Unknown
Pros_6205	-4.16869	2.89448	1.0693e-39	1.5616e-36	COG1960	Acyl-CoA_dehydrogenases_	I	Lipid_transport_and_metabolism_
Pros_6978	-10.5708	3.4197	1.29436e-47	2.36286e-44	-	Putative_predicted_gene_	-	Unknown
Pros_4369	-10.9884	3.52543	1.46937e-48	3.57644e-45	COG0596	Predicted_hydrolases_or_acyltransferases_(alpha/beta_hydrolase_superfamily)__	R	General_function_prediction_only_
Pros_3066	-11.4939	3.84157	1.77432e-53	6.47803e-50	-	Putative_predicted_gene_	-	Unknown
