# Supplementary material for: A Genomic, Transcriptomic and Proteomic Look at the GE2270 Producer Planobispora rosea, an Uncommon Actinomycete
Source: PLoS One. 2015 Jul 24;10(7):e0133705. doi: 10.1371/journal.pone.0133705 (PMC4514598; doi:10.1371/journal.pone.0133705)
Supplement: S5 Table — (XLS) [file pone.0133705.s012.xls]

## Sheet: Foglio1
common DEGs	24h-vs-30h.logFC	24h-vs-48h.logFC	24h-vs-54h.logFC	24h-vs-72h.logFC	gene description	functional category
Pros_0053	-1.95189	-1.89672	-1.81129	-1.36573	Putative predicted gene	Unknown
Pros_0079	-1.89027	-2.02738	-1.9289	-1.74637	Putative predicted gene	Unknown
Pros_0092	-1.73496	-2.0814	-1.76269	-0.955201	Cold shock proteins	Transcription
Pros_0275	-1.28289	-1.69875	-1.55868	-1.16316	Putative predicted gene	Unknown
Pros_0327	0.843102	1.10758	1.06652	1.24904	Putative predicted gene	Unknown
Pros_0341	-1.25549	-1.303	-1.07798	-1.02198	Putative predicted gene	Unknown
Pros_0428	-0.628372	-1.04262	-1.11405	-0.901781	NADH:ubiquinone oxidoreductase 24 kD subunit	Energy production and conversion
Pros_0538	-1.1849	-1.99491	-0.960041	-0.754055	Putative predicted gene	Unknown
Pros_0555	-0.90363	-1.42082	-1.12969	-0.974126	Uncharacterized protein conserved in bacteria	Function unknown
Pros_0614	-1.68536	-1.74469	-1.04134	-0.919354	Transcriptional regulator	Transcription
Pros_0615	-1.15054	-0.619405	-0.988524	-1.10556	Putative predicted gene	Unknown
Pros_0719	-0.767444	-1.18781	-1.29578	-1.93922	Putative predicted gene	Unknown
Pros_0729	-1.26542	-1.39103	-1.65595	-0.736456	Phosphoglycerate mutase 1	Carbohydrate transport and metabolism
Pros_0737	-1.08883	-2.34081	-1.19652	-1.01399	Putative predicted gene	Unknown
Pros_0760	-1.18634	-1.72098	-1.56439	-1.12729	Citrate synthase	Energy production and conversion
Pros_0791	-0.971626	-0.887136	-0.714648	-1.14951	Putative predicted gene	Unknown
Pros_0794	-1.56498	-2.13995	-1.71904	-1.33592	Putative predicted gene	Unknown
Pros_0800	-0.949416	-1.134	-0.990955	-0.80639	DNA-directed RNA polymerase beta' subunit/160 kD subunit	Transcription
Pros_0801	-1.30509	-1.19479	-1.09155	-1.20275	Putative predicted gene	Unknown
Pros_0806	-1.38147	-1.53889	-1.44858	-1.29253	Putative predicted gene	Unknown
Pros_0807	-1.27969	-0.922111	-0.884445	-1.08638	Methylase of polypeptide chain release factors	Translation, ribosomal structure and biogenesis
Pros_0808	-1.10015	-0.952677	-0.838602	-1.11306	Coproporphyrinogen III oxidase and related Fe-S oxidoreductases	Coenzyme transport and metabolism
Pros_0813	-0.921924	-0.904117	-0.870876	-0.662905	Putative predicted gene	Unknown
Pros_0819	-1.16312	-0.965849	-1.06328	-1.01826	Putative predicted gene	Unknown
Pros_0822	-1.40836	-1.68227	-1.09156	-0.690048	GTPases - translation elongation factors	Translation, ribosomal structure and biogenesis
Pros_0823	-1.67463	-1.86204	-1.32372	-1.45087	Putative predicted gene	Unknown
Pros_0826	-1.13283	-1.59375	-1.04425	-1.0035	Putative predicted gene	Unknown
Pros_0827	-1.23921	-1.37808	-1.11934	-1.0995	Putative predicted gene	Unknown
Pros_0828	-1.38162	-2.07999	-1.30343	-0.791598	Putative predicted gene	Unknown
Pros_0830	-1.2528	-1.32234	-1.09422	-1.08969	Putative predicted gene	Unknown
Pros_0833	-1.08114	-0.886292	-1.18932	-1.318	Putative predicted gene	Unknown
Pros_0834	-0.998695	-1.47342	-0.995081	-1.56744	Putative predicted gene	Unknown
Pros_0835	-1.2868	-1.14406	-0.950079	-0.853526	Putative predicted gene	Unknown
Pros_0836	-1.14965	-1.21515	-0.763558	-1.1851	Putative predicted gene	Unknown
Pros_0837	-1.47491	-1.57664	-1.49054	-1.46555	Putative predicted gene	Unknown
Pros_0838	-1.50722	-1.32771	-1.2065	-1.52147	Putative predicted gene	Unknown
Pros_0839	-1.32468	-1.57917	-0.907497	-1.07075	Putative predicted gene	Unknown
Pros_0840	-1.24042	-1.31917	-1.74906	-1.6347	Putative predicted gene	Unknown
Pros_0841	-1.48695	-1.43444	-1.94046	-1.45183	Putative predicted gene	Unknown
Pros_0842	-1.75501	-1.58581	-1.40857	-1.50357	Putative predicted gene	Unknown
Pros_0843	-1.17764	-1.08972	-1.12928	-1.0446	Putative predicted gene	Unknown
Pros_0844	-0.841338	-0.701868	-0.683584	-0.684587	Preprotein translocase subunit SecY	Intracellular trafficking, secretion, and vesicular transport
Pros_0903	-1.56727	-2.50176	-1.76585	-1.75324	Co-chaperonin GroES (HSP10)	Posttranslational modification, protein turnover, chaperones
Pros_0904	-1.03035	-1.77963	-1.35025	-1.52474	Putative predicted gene	Unknown
Pros_0909	-1.09144	-1.21169	-1.38839	-0.980485	IMP dehydrogenase/GMP reductase	Nucleotide transport and metabolism
Pros_0993	-0.698094	-0.889047	-0.742799	-0.713623	Succinyl-CoA synthetase beta subunit	Energy production and conversion
Pros_0994	-0.662734	-0.63852	-0.979798	-0.828298	Succinyl-CoA synthetase alpha subunit	Energy production and conversion
Pros_1003	-0.738742	-1.0992	-1.68521	-1.23965	Putative predicted gene	Unknown
Pros_1005	-0.968073	-1.0866	-0.956822	-0.7805	Citrate synthase	Energy production and conversion
Pros_1007	-1.29732	-1.87814	-1.31317	-0.917471	Isocitrate dehydrogenases	Energy production and conversion
Pros_1015	-1.44453	-1.85983	-1.40267	-1.32132	Malate/lactate dehydrogenases	Energy production and conversion
Pros_1104	-1.10108	-2.13066	-1.58397	-1.16043	Bacterioferritin (cytochrome b1)	Inorganic ion transport and metabolism
Pros_1134	-0.905067	-1.16092	-1.16587	-1.49235	Putative predicted gene	Unknown
Pros_1140	-0.698562	-1.19889	-1.16626	-0.791084	Predicted sugar nucleotidyltransferases	Cell wall/membrane/envelope biogenesis
Pros_1189	-1.89614	-2.43409	-1.6392	-1.10624	S-adenosylhomocysteine hydrolase	Coenzyme transport and metabolism
Pros_1206	-1.93461	-2.42339	-1.80884	-0.76521	Putative predicted gene	Unknown
Pros_1390	-1.17163	-1.3158	-1.6806	-0.804173	DNA-directed RNA polymerase specialized sigma subunit sigma24 homolog	Transcription
Pros_1394	-1.26268	-1.59828	-1.4578	-1.56215	Putative predicted gene	Unknown
Pros_1451	-1.20397	-0.872193	-0.861168	-0.778177	Putative predicted gene	Unknown
Pros_1457	-0.708405	-1.13224	-0.576279	-0.7122	F0F1-type ATP synthase alpha subunit	Energy production and conversion
Pros_1459	-1.04202	-1.38102	-1.2939	-0.818239	F0F1-type ATP synthase beta subunit	Energy production and conversion
Pros_1494	-0.840484	-1.05769	-0.903062	-0.946604	Thioredoxin domain-containing protein	Posttranslational modification, protein turnover, chaperones
Pros_1562	-0.752765	-0.884381	-1.00261	-1.54652	Urocanate hydratase	Amino acid transport and metabolism
Pros_1569	-0.649631	-0.627579	-0.847268	-1.00079	Acetylornithine deacetylase/Succinyl-diaminopimelate desuccinylase and related deacylases	Amino acid transport and metabolism
Pros_1638	-1.20602	-1.4494	-0.892575	-0.679351	Putative predicted gene	Unknown
Pros_1639	-0.844513	-0.777354	-0.784945	-0.781742	Translation elongation factor Ts	Translation, ribosomal structure and biogenesis
Pros_1641	-1.45926	-1.98546	-1.43609	-1.39284	Ribosome recycling factor	Translation, ribosomal structure and biogenesis
Pros_1715	-1.51153	-1.55507	-1.80888	-1.37359	4-aminobutyrate aminotransferase and related aminotransferases	Amino acid transport and metabolism
Pros_1718	-1.8058	-1.74721	-2.15824	-1.39997	NAD-dependent aldehyde dehydrogenases	Energy production and conversion
Pros_1844	-2.5943	-2.56248	-2.63392	-0.959543	Putative predicted gene	Unknown
Pros_1845	-1.67337	-2.20545	-1.56264	-1.5094	Putative predicted gene	Unknown
Pros_1867	-0.616526	-1.38631	-1.70466	-1.52214	Dihydrodipicolinate reductase	Amino acid transport and metabolism
Pros_1878	-0.668077	-0.735133	-0.73257	-1.06462	Transcriptional regulators	Transcription
Pros_1899	-1.17445	-1.81171	-1.29819	-1.11566	Predicted transcriptional regulators	Transcription
Pros_1934	-0.66302	-1.51691	-1.14294	-1.20552	Putative predicted gene	Unknown
Pros_1981	-0.856559	-1.2741	-1.44103	-1.19313	Malate synthase	Energy production and conversion
Pros_1985	-0.777176	-0.641655	-0.943019	-0.738008	GTPases	General function prediction only
Pros_2007	-0.952066	-1.19723	-0.924712	-1.48541	Putative predicted gene	Unknown
Pros_2016	-0.620734	-0.930576	-1.11554	-0.907925	DnaJ-class molecular chaperone with C-terminal Zn finger domain	Posttranslational modification, protein turnover, chaperones
Pros_2431	-1.90068	-1.93788	-2.00931	-2.13164	Putative predicted gene	Unknown
Pros_2590	-0.640534	-0.662973	-0.904336	-0.873813	Predicted nucleoside-diphosphate sugar epimerase	General function prediction only
Pros_2591	-0.940177	-2.2261	-1.56057	-0.909895	Pyruvate/2-oxoglutarate dehydrogenase complex dihydrolipoamide acyltransferase (E2) component, and related enzymes	Energy production and conversion
Pros_2593	-1.04464	-1.70739	-1.35784	-0.691797	Pyruvate/2-oxoglutarate dehydrogenase complex dihydrolipoamide dehydrogenase (E3) component, and related enzymes	Energy production and conversion
Pros_2594	-1.0807	-1.93058	-1.82776	-0.995518	Leucyl aminopeptidase	Amino acid transport and metabolism
Pros_2601	-1.1871	-1.69969	-1.69713	-1.27175	Predicted oxidoreductases (related to aryl-alcohol dehydrogenases)	Energy production and conversion
Pros_2610	-1.15512	-1.25967	-1.39	-1.09199	Uncharacterized conserved protein	Function unknown
Pros_2712	-1.38973	-2.59516	-2.52909	-1.14303	Putative predicted gene	Unknown
Pros_2725	-0.919216	0.71229	0.89049	2.35264	Serine phosphatase RsbU regulator of sigma subunit	Signal transduction mechanisms
Pros_2745	-1.22517	-1.31477	-0.873762	-1.00575	N-formylmethionyl-tRNA deformylase	Translation, ribosomal structure and biogenesis
Pros_2858	-1.29329	-1.77973	-1.27838	-1.69309	Uncharacterized conserved protein	Function unknown
Pros_2863	-0.606904	-1.01405	-1.14207	-0.830809	Indole-3-glycerol phosphate synthase	Amino acid transport and metabolism
Pros_2864	-0.651461	-1.11777	-1.14614	-0.71123	Tryptophan synthase beta chain	Amino acid transport and metabolism
Pros_2977	-1.96314	-2.54526	-2.40613	-1.17114	Putative predicted gene	Unknown
Pros_2981	-0.814739	-1.48344	-1.55724	-0.84038	NAD-dependent aldehyde dehydrogenases	Energy production and conversion
Pros_2990	-2.34511	-3.25184	-2.77559	-0.961042	Glycosyltransferase	Cell wall/membrane/envelope biogenesis
Pros_2995	-2.0183	-2.99317	-2.59629	-1.01783	DNA-directed RNA polymerase specialized sigma subunit	Transcription
Pros_2996	-0.79684	-1.1616	-0.970008	-1.16599	Putative predicted gene	Unknown
Pros_3150	-1.48117	-1.49363	-1.65732	-1.72698	Trypsin-like serine proteases typically periplasmic, contain C-terminal PDZ domain	Posttranslational modification, protein turnover, chaperones
Pros_3151	-1.26846	-1.33969	-1.23518	-1.33505	ABC-type multidrug transport system permease component	Defense mechanisms
Pros_3163	-1.05285	-1.70285	-1.39743	-1.26553	Thiol-disulfide isomerase and thioredoxins	Posttranslational modification, protein turnover, chaperones
Pros_3169	-1.0511	-0.995796	-1.18529	-0.969596	2-polyprenyl-6-methoxyphenol hydroxylase and related FAD-dependent oxidoreductases	Coenzyme transport and metabolism
Pros_3233	-0.980714	-1.50449	-0.956203	-1.28335	Catalase	Inorganic ion transport and metabolism
Pros_3255	-1.3283	-1.40519	-1.40624	-1.37899	Putative predicted gene	Unknown
Pros_3279	-2.22737	-2.3981	-2.28367	-2.36101	Prolipoprotein diacylglyceryltransferase	Cell wall/membrane/envelope biogenesis
Pros_3320	-1.41893	-2.31718	-2.22244	-0.595131	Phosphoketolase	Carbohydrate transport and metabolism
Pros_3322	-1.29539	-2.54104	-2.70362	-0.752336	Pyruvate-formate lyase	Energy production and conversion
Pros_3323	-1.40674	-2.89946	-3.48722	-0.871729	Putative predicted gene	Unknown
Pros_3326	-1.84552	-2.88081	-2.26775	-1.20204	Arginine deiminase	Amino acid transport and metabolism
Pros_3332	-1.03508	-2.28987	-2.15882	-1.24967	Putative predicted gene	Unknown
Pros_3341	-1.98447	-1.76894	-2.63092	-1.44839	Putative predicted gene	Unknown
Pros_3347	-1.56737	-1.87765	-1.71041	-0.778689	Nitrate reductase beta subunit	Energy production and conversion
Pros_3385	-1.06629	-2.47381	-2.33093	-0.919775	Zn-dependent alcohol dehydrogenases	General function prediction only
Pros_3386	-1.33422	-2.16623	-2.30594	-0.788703	Cation transport ATPase	Inorganic ion transport and metabolism
Pros_3390	-2.16296	-2.60758	-1.81575	-0.822261	Putative predicted gene	Unknown
Pros_3399	-0.650087	-1.18781	-1.12175	-0.939223	Response regulator containing a CheY-like receiver domain and an HTH DNA-binding domain	Signal transduction mechanisms
Pros_4060	-5.952	-5.80906	-5.5943	-6.02249	Putative predicted gene	Unknown
Pros_4098	-0.724217	-0.751462	-0.826405	-0.909021	Phytoene dehydrogenase and related proteins	Secondary metabolites biosynthesis, transport and catabolism
Pros_4378	-1.11858	-0.762509	-0.974124	-1.08438	Putative predicted gene	Unknown
Pros_4506	-0.867328	-0.971456	-0.760858	-0.927481	20S proteasome alpha and beta subunits	Posttranslational modification, protein turnover, chaperones
Pros_4507	-1.06985	-1.58613	-1.8733	-0.786984	20S proteasome alpha and beta subunits	Posttranslational modification, protein turnover, chaperones
Pros_4529	-1.28766	-1.32892	-0.875268	-1.40546	Putative predicted gene	Unknown
Pros_4530	-0.988123	-0.86849	-1.0812	-0.934747	Putative predicted gene	Unknown
Pros_4532	-1.53592	-1.58783	-1.34241	-0.709719	ATPases of the AAA+ class	Posttranslational modification, protein turnover, chaperones
Pros_4587	-0.655215	-1.55117	-1.04879	-1.3229	Predicted Zn-dependent proteases and their inactivated homologs	General function prediction only
Pros_4661	-0.842659	-1.24361	-1.10595	-1.36154	Predicted transcriptional regulator	Transcription
Pros_4685	-1.2551	-1.64943	-1.27257	-1.11806	Transketolase	Carbohydrate transport and metabolism
Pros_4686	-1.35679	-2.08942	-1.46379	-0.665178	Transaldolase	Carbohydrate transport and metabolism
Pros_4687	-1.00081	-1.33177	-1.19022	-1.09515	Glucose-6-phosphate isomerase	Carbohydrate transport and metabolism
Pros_4728	-1.26671	-2.20997	-1.55596	-1.0745	Glyceraldehyde-3-phosphate dehydrogenase/erythrose-4-phosphate dehydrogenase	Carbohydrate transport and metabolism
Pros_4734	-1.01944	-1.67352	-1.43753	-1.65554	Ferredoxin subunits of nitrite reductase and ring-hydroxylating dioxygenases	Inorganic ion transport and metabolism
Pros_4780	-1.15383	-1.35421	-0.738003	-0.916474	Putative predicted gene	Unknown
Pros_4812	-1.44015	-1.8128	-1.87459	-2.52856	Pyridoxine biosynthesis enzyme	Coenzyme transport and metabolism
Pros_4909	-0.814234	-1.20177	-0.866748	-0.778739	Putative predicted gene	Unknown
Pros_4957	-0.895933	-1.14906	-1.08593	-0.80754	ADP-glucose pyrophosphorylase	Carbohydrate transport and metabolism
Pros_4966	-1.45278	-1.53395	-1.35099	-1.26447	Ribonucleotide reductase beta subunit	Nucleotide transport and metabolism
Pros_4967	-1.52519	-1.61918	-1.43344	-1.86279	Ribonucleotide reductase alpha subunit	Nucleotide transport and metabolism
Pros_4998	-0.777639	-0.807221	-0.941123	-0.77142	Predicted oxidoreductases (related to aryl-alcohol dehydrogenases)	Energy production and conversion
Pros_5036	-0.640128	-0.669709	-1.10294	-0.984547	Putative predicted gene	Unknown
Pros_5037	-1.49673	-1.7014	-1.61851	-1.68652	Putative predicted gene	Unknown
Pros_5044	-1.89727	-2.09191	-1.86789	-1.53336	Putative predicted gene	Unknown
Pros_5085	-1.18958	-1.06129	-1.02098	-0.794331	Serine/threonine protein kinase	General function prediction only
Pros_5121	-1.40262	-1.09733	-1.14324	-0.945603	Predicted phosphosugar isomerases	Cell wall/membrane/envelope biogenesis
Pros_5154	-1.29514	-1.02643	-1.03104	-2.28147	Putative predicted gene	Unknown
Pros_5251	-0.628971	-0.737688	-1.217	-0.964768	Cytochrome bd-type quinol oxidase subunit 1	Energy production and conversion
Pros_5258	-1.55043	-1.71656	-1.60756	-1.56974	Aerobic-type carbon monoxide dehydrogenase large subunit CoxL/CutL homologs	Energy production and conversion
Pros_5297	-1.63032	-2.25381	-1.83571	-0.823106	Predicted redox protein regulator of disulfide bond formation	Posttranslational modification, protein turnover, chaperones
Pros_5321	-1.67902	-1.48064	-1.0826	-1.10652	Predicted phosphatase/phosphohexomutase	General function prediction only
Pros_5343	-0.820752	-0.838107	-1.05851	-0.938042	Deoxyxylulose-5-phosphate synthase	Coenzyme transport and metabolism
Pros_5350	-1.48738	-2.25846	-1.21384	-0.616272	ABC-type xylose transport system periplasmic component	Carbohydrate transport and metabolism
Pros_5352	-1.28634	-1.84134	-1.62879	-0.962774	Aconitase A	Energy production and conversion
Pros_5537	-2.12326	-2.04685	-2.15482	-2.37505	ABC-type sugar transport system permease component	Carbohydrate transport and metabolism
Pros_5601	-1.49902	2.92184	3.22061	2.55353	Putative predicted gene	Unknown
Pros_5637	-1.10466	-1.71461	-1.20109	-0.850166	Putative predicted gene	Unknown
Pros_5640	-0.907083	-1.41709	-1.03337	-0.637965	Pyruvate dehydrogenase complex dehydrogenase (E1) component	Energy production and conversion
Pros_5686	-0.672927	-1.16335	-1.14459	-1.09957	Carbonic anhydrase	Inorganic ion transport and metabolism
Pros_5689	-1.93638	-2.29246	-1.9618	-1.7408	Putative predicted gene	Unknown
Pros_5690	-2.18189	-2.801	-2.18794	-1.16815	Putative predicted gene	Unknown
Pros_5828	-2.28498	-3.31456	-1.97571	-1.54451	Predicted integral membrane protein	Function unknown
Pros_5878	-1.0159	-0.878506	-1.0011	-0.865265	ATP-dependent protease Clp ATPase subunit	Posttranslational modification, protein turnover, chaperones
Pros_5879	-1.5597	-2.65121	-2.28407	-1.9054	Protease subunit of ATP-dependent Clp proteases	Posttranslational modification, protein turnover, chaperones
Pros_5880	-1.44786	-2.04693	-1.64345	-1.34275	Protease subunit of ATP-dependent Clp proteases	Posttranslational modification, protein turnover, chaperones
Pros_5906	-0.846293	-0.765751	-0.901061	-0.929102	Ribose 5-phosphate isomerase RpiB	Carbohydrate transport and metabolism
Pros_5939	-0.659399	-0.905113	-1.48179	-1.16599	Truncated hemoglobins	General function prediction only
Pros_6004	-1.19995	-0.956682	-0.98595	-1.14327	Putative predicted gene	Unknown
Pros_6068	-1.2916	-1.63581	-1.28516	-1.06175	Methionine synthase I cobalamin-binding domain	Amino acid transport and metabolism
Pros_6205	-2.05346	1.01325	0.835965	2.89448	Acyl-CoA dehydrogenases	Lipid transport and metabolism
Pros_6306	-1.81204	-2.20308	-1.78267	-2.28464	Uncharacterized protein conserved in bacteria	Function unknown
Pros_6315	-1.9651	-2.19498	-1.80978	-1.80559	Putative predicted gene	Unknown
Pros_6406	-1.41202	-1.69122	-0.955301	-1.1207	DNA-directed RNA polymerase specialized sigma subunit sigma24 homolog	Transcription
Pros_6429	-0.846269	-1.8828	-0.923214	-1.16599	Putative predicted gene	Unknown
Pros_6467	-0.702797	-1.02393	-0.690229	-0.698525	Phosphoglycerate dehydrogenase and related dehydrogenases	Coenzyme transport and metabolism
Pros_6503	-1.0372	-1.61647	-1.35349	-1.78101	Asp-tRNAAsn/Glu-tRNAGln amidotransferase C subunit	Translation, ribosomal structure and biogenesis
Pros_6518	-0.730768	-1.38358	-1.23929	-0.783746	Electron transfer flavoprotein alpha subunit	Energy production and conversion
Pros_6519	-1.51108	-1.96436	-1.21116	-1.07349	Electron transfer flavoprotein beta subunit	Energy production and conversion
Pros_6542	-0.836674	-0.953153	-0.793088	-0.681768	Glucan phosphorylase	Carbohydrate transport and metabolism
Pros_6622	-0.977932	-1.311	-1.33288	-0.700379	2-oxoglutarate dehydrogenase complex dehydrogenase (E1) component, and related enzymes	Energy production and conversion
Pros_6644	-2.04057	-2.22769	-1.79012	-1.02263	Putative predicted gene	Unknown
Pros_6671	-1.11257	-1.49738	-1.38674	-1.10145	DNA-directed RNA polymerase specialized sigma subunit sigma24 homolog	Transcription
Pros_6678	-0.61351	-1.26114	-1.55497	-1.68057	Archaeal fructose-16-bisphosphatase and related enzymes of inositol monophosphatase family	Carbohydrate transport and metabolism
Pros_6707	-0.942851	2.15237	1.39967	1.39297	Putative predicted gene	Unknown
Pros_6708	-1.16564	1.37166	0.988005	0.90556	Putative predicted gene	Unknown
Pros_6734	-0.966536	-0.775684	-0.649522	-0.760355	Dinucleotide-utilizing enzymes involved in molybdopterin and thiamine biosynthesis family 2	Coenzyme transport and metabolism
Pros_6785	-1.25393	-1.69855	-1.78292	-1.22489	Ferredoxin	Energy production and conversion
Pros_6807	-1.36136	-2.16226	-1.73837	-1.16882	ATPases with chaperone activity ATP-binding subunit	Posttranslational modification, protein turnover, chaperones
Pros_6813	-2.69306	-2.69911	-2.91789	-2.78266	FOG: CheY-like receiver	Signal transduction mechanisms
Pros_6862	-0.725129	-1.21317	-1.79918	-1.00897	Putative predicted gene	Unknown
Pros_6875	-1.46426	-1.94157	-1.8755	-1.22167	Predicted ATPase related to phosphate starvation-inducible protein PhoH	Signal transduction mechanisms
Pros_6911	-1.10099	-1.17531	-0.843118	-1.09291	Cystathionine beta-lyases/cystathionine gamma-synthases	Amino acid transport and metabolism
Pros_6925	-1.80266	-2.35351	-2.44448	-0.967089	NADH dehydrogenase FAD-containing subunit	Energy production and conversion
Pros_6962	-0.905527	-0.944507	-1.03732	-1.01399	Transcriptional regulators	Transcription
Pros_6977	-0.708864	-0.811114	-0.912133	-0.875284	Predicted permease	General function prediction only
Pros_7230	-0.768227	-1.0173	-1.21611	-0.886029	Putative predicted gene	Unknown
Pros_7243	-1.30512	-2.05055	-1.6548	-1.71983	Putative predicted gene	Unknown
Pros_7278	-1.32009	-0.795906	-0.903264	-0.915115	Uncharacterized protein conserved in bacteria	Function unknown
Pros_7305	-0.905837	-1.73106	-1.5879	-1.441	Putative predicted gene	Unknown
Pros_7371	-1.94844	-2.01081	-1.06065	-0.797701	Putative predicted gene	Unknown
Pros_7566	-1.03692	-0.807247	-1.18789	-1.25858	Kynureninase	Amino acid transport and metabolism
Pros_7598	-1.72474	-1.56576	-1.408	-0.798262	Putative predicted gene	Unknown
Pros_7796	-1.91148	-2.86813	-1.28518	-1.23436	Putative predicted gene	Unknown
Pros_7798	-1.16529	-1.58903	-1.12613	-1.20664	Putative predicted gene	Unknown
Pros_7800	-1.24343	-1.06521	-0.955039	-0.919354	Putative predicted gene	Unknown
Pros_8003	-1.40293	0.896616	0.851846	2.57097	Putative predicted gene	Unknown
